# Supplementary material for: Arabidopsis Histone Methyltransferase SUVH5 Is a Positive Regulator of Light-Mediated Seed Germination
Source: Front Plant Sci. 2019 Jun 27;10:841. doi: 10.3389/fpls.2019.00841 (PMC6610342; doi:10.3389/fpls.2019.00841)
Supplement: TABLE S1 — Genes up-regulated in suvh5-2 in R conditions. [file Table_1.XLSX]

## Sheet: Sheet1
Table S1. Up-regulated genes in suvh5-2 in R conditions (982).
Tair ID	log2(suvh5-2/Col)	p-value	Gene Symbol	Biological Process (GO)
AT4G25140	2.79552	0	OLEO1	GO:0010344 seed oilbody biogenesis;GO:0050826 response to freezing;GO:0009845 seed germination
AT1G14930	1.09081	0	AT1G14930	GO:0009607 response to biotic stimulus;GO:0006952 defense response;GO:0006950 response to stress
AT5G55410	0.683384	0	AT5G55410	GO:0006869 lipid transport;GO:0010876 lipid localization;GO:0071702 organic substance transport
AT1G62510	0.789483	0	AT1G62510	GO:0006869 lipid transport;GO:0010876 lipid localization;GO:0071702 organic substance transport
AT2G19900	3.55273	0	NADP-ME1	GO:0006108 malate metabolic process;GO:0006090 pyruvate metabolic process;GO:0043648 dicarboxylic acid metabolic process
AT2G40170	4.43737	0	GEA6	GO:0048700 acquisition of desiccation tolerance in seed;GO:0097439 acquisition of desiccation tolerance;GO:0010162 seed dormancy process
AT2G21490	2.19867	0	LEA	GO:0009631 cold acclimation;GO:0009414 response to water deprivation;GO:0009415 response to water
AT5G55750	3.86644	0	AT5G55750	GO:0008150 biological_process
AT1G48130	3.30923	0	PER1	GO:0010231 maintenance of seed dormancy;GO:0010162 seed dormancy process;GO:0097437 maintenance of dormancy
AT1G18100	4.02922	0	E12A11	GO:0010030 positive regulation of seed germination;GO:0010029 regulation of seed germination;GO:1900140 regulation of seedling development
AT1G32560	0.798801	0	AtLEA4-1	GO:0009793 embryo development ending in seed dormancy;GO:0009414 response to water deprivation;GO:0048316 seed development
AT3G21370	2.18984	0	BGLU19	GO:1901657 glycosyl compound metabolic process;GO:0005975 carbohydrate metabolic process;GO:1901135 carbohydrate derivative metabolic process
AT1G52690	0.858785	0	LEA7	GO:0050826 response to freezing;GO:0009793 embryo development ending in seed dormancy;GO:0009414 response to water deprivation
AT5G15780	1.297	0	AT5G15780	GO:0008150 biological_process
AT2G41280	2.74075	0	M10	GO:0010162 seed dormancy process;GO:0010431 seed maturation;GO:0022611 dormancy process
AT5G12030	4.75074	0	HSP17.6A	GO:0009644 response to high light intensity;GO:0009642 response to light intensity;GO:0006972 hyperosmotic response
AT5G44120	1.04115	0	CRA1	GO:0010431 seed maturation;GO:0071215 cellular response to abscisic acid stimulus;GO:0048316 seed development
AT1G72100	1.51138	0	AT1G72100	GO:0009793 embryo development ending in seed dormancy;GO:0048316 seed development;GO:0010154 fruit development
AT2G38530	1.25178	0	LTP2	GO:0006649 phospholipid transfer to membrane;GO:1901957 regulation of cutin biosynthetic process;GO:0010143 cutin biosynthetic process
AT2G27380	0.746815	0	EPR1	GO:0009827 plant-type cell wall modification;GO:0009664 plant-type cell wall organization;GO:0009845 seed germination
AT3G21380	4.91588	0	AT3G21380
AT2G42000	4.18501	0	AtMT4a	GO:0006829 zinc II ion transport;GO:0000041 transition metal ion transport;GO:0070838 divalent metal ion transport
AT4G36700	2.0948	0	AT4G36700	GO:0008150 biological_process
AT3G53040	3.60778	0	AT3G53040	GO:0010227 floral organ abscission;GO:0048437 floral organ development;GO:0009838 abscission
AT1G75830	1.01712	0	LCR67	GO:0031640 killing of cells of other organism;GO:0044364 disruption of cells of other organism;GO:0050832 defense response to fungus
AT2G28490	3.19255	0	AT2G28490	GO:0008150 biological_process
AT1G20620	0.854414	0	CAT3	GO:0009970 cellular response to sulfate starvation;GO:0006995 cellular response to nitrogen starvation;GO:0016036 cellular response to phosphate starvation
AT4G27150	1.74979	0	SESA2	GO:0006869 lipid transport;GO:0010876 lipid localization;GO:0071702 organic substance transport
AT2G35300	1.1475	0	LEA18	GO:0048868 pollen tube development;GO:0009793 embryo development ending in seed dormancy;GO:0009414 response to water deprivation
AT5G40420	3.24614	0	OLEO2	GO:0010344 seed oilbody biogenesis;GO:0050826 response to freezing;GO:0009845 seed germination
AT5G22470	2.4208	0	AT5G22470	GO:0006273 lagging strand elongation;GO:0051103 DNA ligation involved in DNA repair;GO:0006471 protein ADP-ribosylation
AT1G16730	2.06263	0	UP6	GO:0008150 biological_process
AT5G35660	1.4582	0	AT5G35660
AT5G20960	1.80953	0	AO1	GO:0009688 abscisic acid biosynthetic process;GO:0009115 xanthine catabolic process;GO:0009687 abscisic acid metabolic process
AT5G59170	2.39891	0	AT5G59170
AT4G24220	0.861274	0	VEP1	GO:0010051 xylem and phloem pattern formation;GO:0008202 steroid metabolic process;GO:0003002 regionalization
AT5G66780	1.00314	0	AT5G66780	GO:0008150 biological_process
AT1G04560	2.12002	0	AT1G04560	GO:0008150 biological_process
AT4G02520	1.5737	0	GSTF2	GO:0002239 response to oomycetes;GO:0009407 toxin catabolic process;GO:0009734 auxin-activated signaling pathway
AT2G41260	2.03876	0	M17	GO:0009793 embryo development ending in seed dormancy;GO:0048316 seed development;GO:0010154 fruit development
AT1G16030	4.61784	0	Hsp70b	GO:0009615 response to virus;GO:0009408 response to heat;GO:0009266 response to temperature stimulus
AT1G17810	4.67178	0	BETA-TIP	GO:0034220 ion transmembrane transport;GO:0055085 transmembrane transport;GO:0006811 ion transport
AT4G26740	2.73797	0	ATS1	GO:0031408 oxylipin biosynthetic process;GO:0031407 oxylipin metabolic process;GO:0034389 lipid particle organization
AT3G22500	4.97975	0	ATECP31	GO:0009793 embryo development ending in seed dormancy;GO:0048316 seed development;GO:0010154 fruit development
AT3G58450	3.1824	0	USP	GO:0006950 response to stress;GO:0050896 response to stimulus;GO:0008150 biological_process
AT2G47770	3.76926	0	TSPO	GO:0006778 porphyrin-containing compound metabolic process;GO:0009737 response to abscisic acid;GO:0033013 tetrapyrrole metabolic process
AT3G15670	1.24438	0	LEA76	GO:0009793 embryo development ending in seed dormancy;GO:0048316 seed development;GO:0010154 fruit development
AT5G14780	1.07429	0	FDH	GO:0046686 response to cadmium ion;GO:0010038 response to metal ion;GO:0009611 response to wounding
AT3G09390	1.41647	0	MT2A	GO:0006878 cellular copper ion homeostasis;GO:0055070 copper ion homeostasis;GO:0046916 cellular transition metal ion homeostasis
AT1G14950	3.75805	0	AT1G14950	GO:0009607 response to biotic stimulus;GO:0006952 defense response;GO:0006950 response to stress
AT5G45690	3.9704	0	AT5G45690	GO:0008150 biological_process
AT1G47980	4.19256	0	AT1G47980	GO:0008150 biological_process
AT1G73190	4.26243	0	TIP3;1	GO:0006914 autophagy;GO:0061919 process utilizing autophagic mechanism;GO:0034220 ion transmembrane transport
AT3G51810	2.22383	0	EM1	GO:0009793 embryo development ending in seed dormancy;GO:0048316 seed development;GO:0010154 fruit development
AT1G01720	1.24053	0	ATAF1	GO:0009788 negative regulation of abscisic acid-activated signaling pathway;GO:1905958 negative regulation of cellular response to alcohol;GO:0009787 regulation of abscisic acid-activated signaling pathway
AT3G17520	2.01654	0	AT3G17520	GO:0009793 embryo development ending in seed dormancy;GO:0048316 seed development;GO:0010154 fruit development
AT2G23240	3.64227	0	AtMT4b	GO:0006829 zinc II ion transport;GO:0000041 transition metal ion transport;GO:0070838 divalent metal ion transport
AT3G19920	0.949147	0	AT3G19920	GO:0008150 biological_process
AT2G05580	1.63871	0	AT2G05580
AT3G12580	2.21429	0	HSP70	GO:0009644 response to high light intensity;GO:0009642 response to light intensity;GO:0042542 response to hydrogen peroxide
AT4G09600	4.06662	0	GASA3	GO:0009740 gibberellic acid mediated signaling pathway;GO:0010476 gibberellin mediated signaling pathway;GO:0071370 cellular response to gibberellin stimulus
AT1G02700	2.00807	0	AT1G02700	GO:0008150 biological_process
AT2G21820	3.01492	0	AT2G21820	GO:0008150 biological_process
AT4G25580	2.99169	0	AT4G25580	GO:0009737 response to abscisic acid;GO:0097305 response to alcohol;GO:0001101 response to acid chemical
AT3G27660	3.83321	0	OLEO4	GO:0010344 seed oilbody biogenesis;GO:0050826 response to freezing;GO:0009845 seed germination
AT5G66400	4.08215	0	RAB18	GO:0009961 response to 1-aminocyclopropane-1-carboxylic acid;GO:0009631 cold acclimation;GO:0009414 response to water deprivation
AT2G36640	1.61314	0	ECP63	GO:0009793 embryo development ending in seed dormancy;GO:0048316 seed development;GO:0010154 fruit development
AT1G54870	4.30195	0	AT1G54870	GO:0055114 oxidation-reduction process;GO:0008152 metabolic process;GO:0008150 biological_process
AT2G02120	1.34703	0	PDF2.1	GO:0031640 killing of cells of other organism;GO:0044364 disruption of cells of other organism;GO:0050832 defense response to fungus
AT5G10120	0.710067	0	AT5G10120	GO:0080167 response to karrikin;GO:0009628 response to abiotic stimulus;GO:0006355 regulation of transcription, DNA-templated
AT1G54860	4.37445	0	AT1G54860	GO:0008150 biological_process
AT5G01670	3.11496	0	AT5G01670
AT3G50980	1.79181	0	XERO1	GO:0009631 cold acclimation;GO:0009414 response to water deprivation;GO:0009415 response to water
ATMG01390	0.720329	0	None	None
AT1G07985	1.09855	0	AT1G07985	GO:0008150 biological_process
AT3G56350	3.65425	0	AT3G56350	GO:0010227 floral organ abscission;GO:0019430 removal of superoxide radicals;GO:0071451 cellular response to superoxide
AT2G42560	4.36778	0	LEA25	GO:0009793 embryo development ending in seed dormancy;GO:0048316 seed development;GO:0010154 fruit development
AT5G54740	4.32159	0	SESA5	GO:0009555 pollen development;GO:0048229 gametophyte development;GO:0006869 lipid transport
AT5G01300	3.96683	0	AT5G01300	GO:0008150 biological_process
AT4G27140	0.981049	0	SESA1	GO:0006869 lipid transport;GO:0010876 lipid localization;GO:0071702 organic substance transport
AT2G25890	2.3427	0	AT2G25890	GO:0019915 lipid storage;GO:0051235 maintenance of location;GO:0010876 lipid localization
AT3G54940	1.14583	0	AT3G54940	GO:0006508 proteolysis;GO:0019538 protein metabolic process;GO:1901564 organonitrogen compound metabolic process
AT1G03880	1.45745	0	CRU2	GO:0010431 seed maturation;GO:0009845 seed germination;GO:0071215 cellular response to abscisic acid stimulus
AT5G06760	1.44998	0	LEA4-5	GO:0009793 embryo development ending in seed dormancy;GO:0009414 response to water deprivation;GO:0048316 seed development
AT4G27160	1.97009	0	SESA3	GO:0006869 lipid transport;GO:0010876 lipid localization;GO:0071702 organic substance transport
AT2G33830	3.6708	0	DRM2	GO:0007275 multicellular organism development;GO:0048856 anatomical structure development;GO:0032502 developmental process
AT2G02930	4.51922	0	GSTF3	GO:0002239 response to oomycetes;GO:0009407 toxin catabolic process;GO:0009404 toxin metabolic process
AT1G68250	0.67112	0	AT1G68250	GO:0008150 biological_process
AT5G52640	2.4728	0	HSP90.1	GO:0009816 defense response to bacterium, incompatible interaction;GO:0009814 defense response, incompatible interaction;GO:0046685 response to arsenic-containing substance
AT5G65660	0.807118	0	AT5G65660	GO:0008150 biological_process
AT1G70840	2.96054	0	MLP31	GO:0009607 response to biotic stimulus;GO:0006952 defense response;GO:0006950 response to stress
AT2G28420	1.35354	0	GLYI8	GO:0005975 carbohydrate metabolic process;GO:0044238 primary metabolic process;GO:0071704 organic substance metabolic process
AT4G28520	1.88824	0	CRU3	GO:0010431 seed maturation;GO:0009793 embryo development ending in seed dormancy;GO:0071215 cellular response to abscisic acid stimulus
AT5G52300	1.98002	0	LTI65	GO:0010150 leaf senescence;GO:0009738 abscisic acid-activated signaling pathway;GO:0090693 plant organ senescence
AT3G01570	2.00056	0	AT3G01570	GO:0019915 lipid storage;GO:0051235 maintenance of location;GO:0010876 lipid localization
AT3G28740	3.3945	0	CYP81D11	GO:0042343 indole glucosinolate metabolic process;GO:0019760 glucosinolate metabolic process;GO:0002213 defense response to insect
AT2G31980	0.911986	0	CYS2	GO:2000117 negative regulation of cysteine-type endopeptidase activity;GO:0010951 negative regulation of endopeptidase activity;GO:2000116 regulation of cysteine-type endopeptidase activity
AT3G22640	3.1586	0	PAP85	GO:0009735 response to cytokinin;GO:0009615 response to virus;GO:0051707 response to other organism
AT4G10020	1.21367	0	HSD5	GO:0006694 steroid biosynthetic process;GO:0008202 steroid metabolic process;GO:0008610 lipid biosynthetic process
AT1G27990	3.0214	1.96081e-303	AT1G27990	GO:0008150 biological_process
AT1G64660	1.63974	1.13213e-299	MGL	GO:0019458 methionine catabolic process via 2-oxobutanoate;GO:0071266 'de novo' L-methionine biosynthetic process;GO:0009087 methionine catabolic process
AT3G14990	1.35928	1.43151e-287	DJ1A	GO:0009228 thiamine biosynthetic process;GO:0042724 thiamine-containing compound biosynthetic process;GO:0006772 thiamine metabolic process
AT1G14940	1.7519	8.93309e-281	AT1G14940	GO:0009607 response to biotic stimulus;GO:0006952 defense response;GO:0006950 response to stress
AT1G22500	2.4551	7.58576e-278	ATL15	GO:0033591 response to L-ascorbic acid;GO:0033273 response to vitamin;GO:0043161 proteasome-mediated ubiquitin-dependent protein catabolic process
AT1G74310	3.49566	3.36682e-266	HSP101	GO:0043335 protein unfolding;GO:0009644 response to high light intensity;GO:0009642 response to light intensity
AT5G62490	1.37384	2.15366e-260	HVA22B	GO:0042538 hyperosmotic salinity response;GO:0006972 hyperosmotic response;GO:0009737 response to abscisic acid
AT5G64260	0.72606	7.49973e-259	EXL2	GO:0008150 biological_process
AT3G46230	3.6239	1.79462e-256	HSP17.4	GO:0009408 response to heat;GO:0009266 response to temperature stimulus;GO:0009628 response to abiotic stimulus
AT2G33070	4.56398	5.89361e-242	NSP2	GO:0019762 glucosinolate catabolic process;GO:0080028 nitrile biosynthetic process;GO:0019759 glycosinolate catabolic process
AT5G55240	2.67152	5.58912e-239	ATPXG2	GO:0031408 oxylipin biosynthetic process;GO:0031407 oxylipin metabolic process;GO:0006633 fatty acid biosynthetic process
AT1G78850	1.12442	3.14882e-234	AT1G78850
AT5G07200	0.955699	9.30901e-223	GA20OX3	GO:0009686 gibberellin biosynthetic process;GO:0009685 gibberellin metabolic process;GO:0009740 gibberellic acid mediated signaling pathway
AT2G43590	2.51138	3.80146e-221	AT2G43590	GO:0006032 chitin catabolic process;GO:1901072 glucosamine-containing compound catabolic process;GO:0016998 cell wall macromolecule catabolic process
AT5G60760	1.45887	4.18854e-214	AT5G60760	GO:0010264 myo-inositol hexakisphosphate biosynthetic process;GO:0033517 myo-inositol hexakisphosphate metabolic process;GO:0032958 inositol phosphate biosynthetic process
AT4G02280	1.34161	1.31405e-209	SUS3	GO:0005986 sucrose biosynthetic process;GO:0010555 response to mannitol;GO:0010431 seed maturation
AT5G61820	1.44247	8.00417e-202	AT5G61820	GO:0008150 biological_process
AT1G21680	2.11087	1.18887e-201	AT1G21680	GO:0008150 biological_process
AT3G14660	0.616338	2.12153e-201	CYP72A13	GO:0055114 oxidation-reduction process;GO:0008152 metabolic process;GO:0008150 biological_process
AT5G07330	1.3717	4.45632e-200	AT5G07330	GO:0008150 biological_process
AT1G02850	0.882576	2.20866e-198	BGLU11	GO:1901657 glycosyl compound metabolic process;GO:0005975 carbohydrate metabolic process;GO:1901135 carbohydrate derivative metabolic process
AT1G64950	1.09519	9.53089e-189	CYP89A5	GO:0044550 secondary metabolite biosynthetic process;GO:0019748 secondary metabolic process;GO:0055114 oxidation-reduction process
AT3G47340	3.46322	1.04169e-187	ASN1	GO:0070981 L-asparagine biosynthetic process;GO:0070982 L-asparagine metabolic process;GO:0043617 cellular response to sucrose starvation
AT4G02970	0.792815	8.5125e-186	AT7SL-1
AT5G53895	3.40883	2.01689e-182	AT5G53895	GO:0008150 biological_process
AT1G71250	1.22211	4.60296e-182	AT1G71250	GO:0016042 lipid catabolic process;GO:0006629 lipid metabolic process;GO:1901575 organic substance catabolic process
AT3G11930	0.916438	9.93883e-180	AT3G11930
AT5G60460	0.919931	3.29791e-179	AT5G60460	GO:0015031 protein transport;GO:0015833 peptide transport;GO:0042886 amide transport
AT4G09610	4.7134	7.26493e-178	GASA2	GO:0009740 gibberellic acid mediated signaling pathway;GO:0010476 gibberellin mediated signaling pathway;GO:0071370 cellular response to gibberellin stimulus
AT5G24910	1.3462	1.38515e-177	CYP714A1	GO:0055114 oxidation-reduction process;GO:0008152 metabolic process;GO:0008150 biological_process
AT3G12960	3.42708	1.31997e-172	SMP1	GO:0008150 biological_process
AT5G52420	0.939525	3.62096e-170	AT5G52420	GO:0008150 biological_process
AT1G07430	1.1466	1.89331e-168	HAI2	GO:1902039 negative regulation of seed dormancy process;GO:0048838 release of seed from dormancy;GO:0009939 positive regulation of gibberellic acid mediated signaling pathway
AT1G69870	0.670361	3.39971e-167	NRT1.7	GO:0015706 nitrate transport;GO:0042128 nitrate assimilation;GO:0042126 nitrate metabolic process
AT5G44310	0.753663	4.08188e-167	AT5G44310	GO:0009793 embryo development ending in seed dormancy;GO:0048316 seed development;GO:0010154 fruit development
AT1G01470	2.9645	4.91249e-167	LEA14	GO:0009269 response to desiccation;GO:0009644 response to high light intensity;GO:0009793 embryo development ending in seed dormancy
AT3G57020	3.61257	2.34207e-166	AT3G57020	GO:0009821 alkaloid biosynthetic process;GO:0009820 alkaloid metabolic process;GO:1901566 organonitrogen compound biosynthetic process
AT4G18690	2.60077	1.41431e-164	AT4G18690
AT1G28330	1.06101	2.1244e-164	DYL1	GO:0009750 response to fructose;GO:0009744 response to sucrose;GO:0034285 response to disaccharide
AT5G58350	2.55839	4.01069e-163	WNK4	GO:0046777 protein autophosphorylation;GO:0006468 protein phosphorylation;GO:0016310 phosphorylation
AT5G57550	3.67815	8.84522e-163	XTH25	GO:0010411 xyloglucan metabolic process;GO:0010410 hemicellulose metabolic process;GO:0009832 plant-type cell wall biogenesis
AT1G28360	1.38252	1.42573e-162	ERF12	GO:0009873 ethylene-activated signaling pathway;GO:0071369 cellular response to ethylene stimulus;GO:0009723 response to ethylene
AT3G11050	1.40478	1.49707e-162	FER2	GO:0006880 intracellular sequestering of iron ion;GO:0097577 sequestering of iron ion;GO:0006879 cellular iron ion homeostasis
AT5G43770	3.65648	3.00067e-162	AT5G43770	GO:0008150 biological_process
AT4G21020	0.802475	2.36326e-160	AT4G21020	GO:0009793 embryo development ending in seed dormancy;GO:0048316 seed development;GO:0010154 fruit development
AT2G14878	0.875639	3.1059e-159	AT2G14878
AT4G27170	1.19535	3.4028e-159	SESA4	GO:0006869 lipid transport;GO:0010876 lipid localization;GO:0071702 organic substance transport
AT1G16850	2.02143	5.78602e-159	AT1G16850	GO:0009651 response to salt stress;GO:0006970 response to osmotic stress;GO:0009628 response to abiotic stimulus
AT2G18540	1.69767	9.77458e-156	AT2G18540	GO:0008150 biological_process
AT1G07645	2.11085	1.44208e-155	DSI-1VOC	GO:0009414 response to water deprivation;GO:0009415 response to water;GO:0006970 response to osmotic stress
AT1G48990	1.11655	6.11275e-155	AT1G48990	GO:0019915 lipid storage;GO:0051235 maintenance of location;GO:0010876 lipid localization
AT1G09970	0.736282	1.83052e-152	LRR XI-23	GO:0009845 seed germination;GO:0090351 seedling development;GO:0046777 protein autophosphorylation
AT2G02850	0.778622	4.55169e-152	ARPN	GO:0048653 anther development;GO:0048443 stamen development;GO:0048466 androecium development
AT4G03200	1.46271	8.39208e-152	AT4G03200
AT4G27530	2.14891	8.92141e-150	AT4G27530	GO:0008150 biological_process
AT1G35720	1.68335	6.31887e-149	ANNAT1	GO:0071435 potassium ion export;GO:0071805 potassium ion transmembrane transport;GO:0009414 response to water deprivation
AT1G07500	3.33887	1.53534e-148	SMR5	GO:0006974 cellular response to DNA damage stimulus;GO:0033554 cellular response to stress;GO:0007049 cell cycle
AT3G25260	3.69557	9.63706e-148	AT3G25260	GO:0006857 oligopeptide transport;GO:0015833 peptide transport;GO:0042886 amide transport
AT1G65090	0.812192	2.80966e-145	AT1G65090	GO:0008150 biological_process
AT5G65165	1.62824	4.5583e-143	SDH2-3	GO:0006121 mitochondrial electron transport, succinate to ubiquinone;GO:0042775 mitochondrial ATP synthesis coupled electron transport;GO:0042773 ATP synthesis coupled electron transport
AT3G22490	3.60488	9.11073e-143	RAB28	GO:0010226 response to lithium ion;GO:0009845 seed germination;GO:0009793 embryo development ending in seed dormancy
AT2G29300	3.85336	3.04676e-141	AT2G29300	GO:0055114 oxidation-reduction process;GO:0008152 metabolic process;GO:0008150 biological_process
AT2G38540	0.952583	5.59151e-138	LP1	GO:0071555 cell wall organization;GO:0045229 external encapsulating structure organization;GO:0006869 lipid transport
AT2G18570	0.843206	6.8746e-135	AT2G18570	GO:0008152 metabolic process;GO:0008150 biological_process
AT5G65550	2.7605	9.65445e-134	AT5G65550	GO:0008152 metabolic process;GO:0008150 biological_process
AT3G56020	0.689765	2.92895e-132	AT3G56020	GO:0006412 translation;GO:0043043 peptide biosynthetic process;GO:0043604 amide biosynthetic process
AT2G38860	0.627141	1.36564e-131	YLS5	GO:0006541 glutamine metabolic process;GO:0009064 glutamine family amino acid metabolic process;GO:1901605 alpha-amino acid metabolic process
AT3G50740	1.99811	6.73202e-131	UGT72E1	GO:0009808 lignin metabolic process;GO:0009698 phenylpropanoid metabolic process;GO:0019748 secondary metabolic process
AT2G47180	1.95449	4.84982e-127	GolS1	GO:0009644 response to high light intensity;GO:0006012 galactose metabolic process;GO:0009642 response to light intensity
AT1G15405	1.65373	1.17109e-126	AT1G15405
AT5G12020	4.30162	4.06245e-126	HSP17.6II	GO:0009408 response to heat;GO:0009266 response to temperature stimulus;GO:0009628 response to abiotic stimulus
AT4G01410	0.809143	2.68516e-124	AT4G01410
AT1G20693	0.640309	2.98852e-124	HMGB2	GO:0006333 chromatin assembly or disassembly;GO:0006325 chromatin organization;GO:0051276 chromosome organization
AT1G30860	3.51165	9.4371e-123	AT1G30860
AT3G18570	2.65153	3.96412e-122	AT3G18570	GO:0019915 lipid storage;GO:0051235 maintenance of location;GO:0010876 lipid localization
AT4G12290	1.90597	1.30342e-119	AT4G12290	GO:0055114 oxidation-reduction process;GO:0008152 metabolic process;GO:0008150 biological_process
AT3G16770	0.848817	6.83436e-117	EBP	GO:0010286 heat acclimation;GO:0009873 ethylene-activated signaling pathway;GO:0071369 cellular response to ethylene stimulus
AT1G53540	3.84879	3.01817e-116	AT1G53540	GO:0009408 response to heat;GO:0009266 response to temperature stimulus;GO:0009628 response to abiotic stimulus
AT1G08170	3.4496	3.94353e-116	AT1G08170
AT5G39580	1.19856	1.09189e-115	AT5G39580	GO:0042744 hydrogen peroxide catabolic process;GO:0042743 hydrogen peroxide metabolic process;GO:0050832 defense response to fungus
AT4G11600	0.641207	3.07721e-115	GPX6	GO:0098869 cellular oxidant detoxification;GO:1990748 cellular detoxification;GO:0046686 response to cadmium ion
AT1G25310	3.00622	9.43917e-114	MEE8	GO:0009793 embryo development ending in seed dormancy;GO:0048316 seed development;GO:0010154 fruit development
AT1G75490	2.36628	8.23446e-112	AT1G75490	GO:0010200 response to chitin;GO:0010243 response to organonitrogen compound;GO:1901698 response to nitrogen compound
AT4G19880	1.0342	5.47778e-111	AT4G19880	GO:0046686 response to cadmium ion;GO:0010038 response to metal ion;GO:0010035 response to inorganic substance
AT1G77450	2.09691	1.49309e-110	NAC032	GO:1900057 positive regulation of leaf senescence;GO:1905623 positive regulation of leaf development;GO:1900055 regulation of leaf senescence
AT4G13180	2.29649	2.00867e-110	AT4G13180	GO:0046685 response to arsenic-containing substance;GO:0042221 response to chemical;GO:0050896 response to stimulus
AT3G15260	0.856094	7.68408e-108	AT3G15260	GO:0006470 protein dephosphorylation;GO:0016311 dephosphorylation;GO:0006796 phosphate-containing compound metabolic process
AT5G05320	1.98906	9.13828e-108	AT5G05320	GO:0055114 oxidation-reduction process;GO:0008152 metabolic process;GO:0008150 biological_process
AT2G38800	1.47879	5.93481e-107	AT2G38800
AT5G66580	1.41275	7.54774e-107	AT5G66580
AT2G21720	0.979601	1.96604e-106	AT2G21720
AT1G60680	2.62688	7.55786e-102	AT1G60680	GO:0055114 oxidation-reduction process;GO:0008152 metabolic process;GO:0008150 biological_process
AT3G50970	3.59589	8.07524e-102	LTI30	GO:0009631 cold acclimation;GO:0009414 response to water deprivation;GO:0050832 defense response to fungus
AT1G80180	1.05638	1.09748e-101	AT1G80180	GO:0010375 stomatal complex patterning;GO:0003002 regionalization;GO:0007389 pattern specification process
AT1G56600	2.69301	2.44389e-99	GolS2	GO:0006012 galactose metabolic process;GO:0009414 response to water deprivation;GO:0009415 response to water
AT1G56220	0.64496	2.81955e-99	AT1G56220
AT3G44300	2.90393	1.02513e-98	NIT2	GO:0009684 indoleacetic acid biosynthetic process;GO:0009683 indoleacetic acid metabolic process;GO:0009851 auxin biosynthetic process
AT1G54100	0.709951	1.07298e-98	ALDH7B4	GO:0009269 response to desiccation;GO:0009414 response to water deprivation;GO:0009415 response to water
AT3G48270	0.971516	5.47696e-98	CYP71A26	GO:0044550 secondary metabolite biosynthetic process;GO:0019748 secondary metabolic process;GO:0055114 oxidation-reduction process
ATMG01360	1.73254	2.62233e-97	None	None
AT4G01970	3.36241	8.62123e-97	STS	GO:0080167 response to karrikin;GO:0006979 response to oxidative stress;GO:0005975 carbohydrate metabolic process
AT3G14680	2.20057	1.36077e-96	CYP72A14	GO:0055114 oxidation-reduction process;GO:0008152 metabolic process;GO:0008150 biological_process
AT2G33590	1.20553	1.47124e-96	CRL1	GO:0009809 lignin biosynthetic process;GO:0009808 lignin metabolic process;GO:0009699 phenylpropanoid biosynthetic process
AT4G31830	2.10748	2.49599e-95	AT4G31830	GO:0008150 biological_process
AT5G17190	0.71948	1.91966e-94	AT5G17190	GO:0006886 intracellular protein transport;GO:0015031 protein transport;GO:0015833 peptide transport
AT5G18450	2.85939	1.59404e-93	AT5G18450	GO:0006355 regulation of transcription, DNA-templated;GO:1903506 regulation of nucleic acid-templated transcription;GO:0006351 transcription, DNA-templated
AT2G18050	2.99524	4.02147e-93	HIS1-3	GO:0006334 nucleosome assembly;GO:0009414 response to water deprivation;GO:0031497 chromatin assembly
AT3G24503	0.882932	4.95862e-93	ALDH2C4	GO:0009699 phenylpropanoid biosynthetic process;GO:0009698 phenylpropanoid metabolic process;GO:0044550 secondary metabolite biosynthetic process
AT4G36600	1.53148	3.77529e-92	AT4G36600	GO:0009793 embryo development ending in seed dormancy;GO:0048316 seed development;GO:0010154 fruit development
AT5G57790	1.89638	1.43777e-91	AT5G57790	GO:0009556 microsporogenesis;GO:0048236 plant-type sporogenesis;GO:0009561 megagametogenesis
AT5G65390	0.829148	3.20393e-91	AGP7
AT5G64250	1.13307	2.73462e-90	AT5G64250	GO:0009610 response to symbiotic fungus;GO:0009608 response to symbiont;GO:0046686 response to cadmium ion
AT1G16770	3.25596	6.93155e-89	AT1G16770	GO:0008150 biological_process
AT2G23640	1.51169	4.09329e-88	RTNLB13	GO:0071786 endoplasmic reticulum tubular network organization;GO:0007029 endoplasmic reticulum organization;GO:0010256 endomembrane system organization
AT4G39130	2.71062	2.22836e-87	AT4G39130	GO:0009415 response to water;GO:0001101 response to acid chemical;GO:0010035 response to inorganic substance
AT1G15330	0.947455	6.99495e-87	AT1G15330	GO:0048443 stamen development;GO:0010183 pollen tube guidance;GO:0048466 androecium development
AT4G11910	1.1922	4.03929e-85	AT4G11910	GO:1903647 negative regulation of chlorophyll catabolic process;GO:1901405 negative regulation of tetrapyrrole catabolic process;GO:0010271 regulation of chlorophyll catabolic process
AT1G64900	1.99136	8.94877e-85	CYP89A2	GO:0044550 secondary metabolite biosynthetic process;GO:0019748 secondary metabolic process;GO:0055114 oxidation-reduction process
AT1G62420	1.79393	1.25799e-84	AT1G62420	GO:0008150 biological_process
AT4G13340	0.749414	1.16637e-83	LRX3	GO:0071555 cell wall organization;GO:0045229 external encapsulating structure organization;GO:0071554 cell wall organization or biogenesis
AT1G05680	0.919278	3.09106e-83	UGT74E2	GO:0080024 indolebutyric acid metabolic process;GO:0071475 cellular hyperosmotic salinity response;GO:0042631 cellular response to water deprivation
AT1G65970	2.7945	6.06931e-83	TPX2	GO:0045454 cell redox homeostasis;GO:0019725 cellular homeostasis;GO:0055114 oxidation-reduction process
AT4G38740	0.632353	7.32891e-83	ROC1	GO:0009704 de-etiolation;GO:0009785 blue light signaling pathway;GO:0009585 red, far-red light phototransduction
AT5G07360	0.765584	1.183e-81	AT5G07360
AT2G45290	0.903845	1.96872e-81	AT2G45290	GO:0046686 response to cadmium ion;GO:0010038 response to metal ion;GO:0010035 response to inorganic substance
AT3G14595	1.19147	2.8372e-81	AT3G14595
AT2G34315	2.91459	4.12918e-81	AT2G34315	GO:0008150 biological_process
AT2G47890	1.26669	3.07948e-79	AT2G47890	GO:0006355 regulation of transcription, DNA-templated;GO:1903506 regulation of nucleic acid-templated transcription;GO:0006351 transcription, DNA-templated
AT5G44360	3.15748	8.19017e-79	AT5G44360	GO:0055114 oxidation-reduction process;GO:0008152 metabolic process;GO:0008150 biological_process
AT2G23110	1.01813	1.09961e-78	AT2G23110	GO:0008150 biological_process
AT4G15396	1.2081	1.95354e-78	CYP702A6	GO:0016132 brassinosteroid biosynthetic process;GO:0010268 brassinosteroid homeostasis;GO:0016131 brassinosteroid metabolic process
AT2G36270	0.677235	9.561e-78	ABI5	GO:0010187 negative regulation of seed germination;GO:0010182 sugar mediated signaling pathway;GO:0010029 regulation of seed germination
AT5G45310	2.55204	1.18817e-77	AT5G45310
AT2G33520	3.21907	5.32683e-77	AT2G33520	GO:0008150 biological_process
AT3G14690	0.597812	3.28345e-75	CYP72A15	GO:0055114 oxidation-reduction process;GO:0008152 metabolic process;GO:0008150 biological_process
AT1G72680	1.05508	1.10907e-74	CAD1	GO:0009809 lignin biosynthetic process;GO:0009808 lignin metabolic process;GO:0009699 phenylpropanoid biosynthetic process
AT1G59870	0.852684	3.72904e-74	PEN3	GO:0042344 indole glucosinolate catabolic process;GO:0071366 cellular response to indolebutyric acid stimulus;GO:0052544 defense response by callose deposition in cell wall
AT2G38465	1.69903	3.73344e-74	AT2G38465	GO:0008150 biological_process
AT3G10020	0.608598	5.62437e-74	AT3G10020	GO:0009061 anaerobic respiration;GO:0045333 cellular respiration;GO:0015980 energy derivation by oxidation of organic compounds
AT5G63030	0.681752	1.22308e-73	GRXC1	GO:0045454 cell redox homeostasis;GO:0019725 cellular homeostasis;GO:0042592 homeostatic process
AT2G45510	1.08472	4.59462e-73	CYP704A2	GO:0055114 oxidation-reduction process;GO:0008152 metabolic process;GO:0008150 biological_process
AT4G18920	2.57189	7.06231e-73	AT4G18920	GO:0008150 biological_process
AT4G25200	3.2654	1.19061e-72	HSP23.6-MITO	GO:0046686 response to cadmium ion;GO:0009408 response to heat;GO:0010038 response to metal ion
AT3G21600	2.79641	1.72178e-71	AT3G21600	GO:0008150 biological_process
AT5G16970	0.60084	1.06861e-70	AER	GO:0046686 response to cadmium ion;GO:0010038 response to metal ion;GO:0006979 response to oxidative stress
AT1G60940	0.626377	1.13186e-69	SNRK2.10	GO:0048527 lateral root development;GO:0048528 post-embryonic root development;GO:0090696 post-embryonic plant organ development
AT5G04500	2.9408	1.29205e-67	AT5G04500	GO:0006486 protein glycosylation;GO:0009101 glycoprotein biosynthetic process;GO:0043413 macromolecule glycosylation
AT1G02930	2.41035	1.59039e-67	GSTF6	GO:0009407 toxin catabolic process;GO:0009404 toxin metabolic process;GO:0009414 response to water deprivation
AT5G04010	2.82376	3.77847e-67	AT5G04010	GO:0008150 biological_process
AT5G03380	1.13969	1.20462e-66	AT5G03380	GO:0030001 metal ion transport;GO:0006812 cation transport;GO:0006811 ion transport
AT3G15280	1.28439	2.74455e-65	AT3G15280
AT5G62800	2.82018	3.48349e-65	AT5G62800	GO:0006511 ubiquitin-dependent protein catabolic process;GO:0019941 modification-dependent protein catabolic process;GO:0051603 proteolysis involved in cellular protein catabolic process
AT4G02690	2.44983	7.44589e-65	AT4G02690
AT3G56880	0.828669	9.46469e-65	AT3G56880	GO:0008150 biological_process
AT5G67480	0.897899	2.8792e-64	BT4	GO:0009739 response to gibberellin;GO:0009751 response to salicylic acid;GO:0009753 response to jasmonic acid
AT5G42290	1.90358	4.28545e-64	AT5G42290	GO:0008150 biological_process
AT4G38810	0.627146	3.89073e-63	AT4G38810
AT5G47810	0.719673	7.64481e-63	PFK2	GO:0006096 glycolytic process;GO:0006757 ATP generation from ADP;GO:0046031 ADP metabolic process
AT5G07480	1.83028	4.09883e-62	KUOX1	GO:0009813 flavonoid biosynthetic process;GO:0080167 response to karrikin;GO:0009812 flavonoid metabolic process
AT1G22600	0.734975	2.11893e-60	AT1G22600	GO:0008150 biological_process
AT5G66430	3.22373	3.32481e-60	AT5G66430	GO:0032259 methylation;GO:0008152 metabolic process;GO:0008150 biological_process
AT2G20560	2.5306	1.19906e-59	AT2G20560	GO:0006457 protein folding;GO:0009987 cellular process;GO:0008150 biological_process
AT5G06370	0.809227	1.29096e-59	AT5G06370	GO:0071284 cellular response to lead ion;GO:0010288 response to lead ion;GO:0071248 cellular response to metal ion
AT3G01345	1.21354	1.83617e-59	AT3G01345
AT1G78830	0.845626	1.28383e-58	AT1G78830	GO:0009735 response to cytokinin;GO:0009725 response to hormone;GO:0009719 response to endogenous stimulus
AT1G61800	0.891497	3.79074e-58	GPT2	GO:0015713 phosphoglycerate transmembrane transport;GO:0015714 phosphoenolpyruvate transport;GO:0042873 aldonate transmembrane transport
AT3G42658.1	3.00607	9.65937e-58	SADHU3-2
AT2G19320	2.81326	1.38261e-56	AT2G19320	GO:0008150 biological_process
AT2G29500	2.90903	2.53959e-56	AT2G29500	GO:0009644 response to high light intensity;GO:0009642 response to light intensity;GO:0042542 response to hydrogen peroxide
AT5G40760	1.03178	2.84479e-56	G6PD6	GO:0009051 pentose-phosphate shunt, oxidative branch;GO:0006098 pentose-phosphate shunt;GO:0006739 NADP metabolic process
AT5G09970	0.653707	1.09119e-55	CYP78A7	GO:0010075 regulation of meristem growth;GO:0035266 meristem growth;GO:0010073 meristem maintenance
AT1G58235	1.344	2.53001e-55	AT1G58235	GO:0008150 biological_process
AT2G39210	1.50045	6.59153e-55	AT2G39210	GO:0002239 response to oomycetes;GO:0051707 response to other organism;GO:0043207 response to external biotic stimulus
AT2G23320	1.00506	2.04791e-54	WRKY15	GO:0010200 response to chitin;GO:0010243 response to organonitrogen compound;GO:1901698 response to nitrogen compound
AT5G13330	0.980185	3.85838e-54	Rap2.6L	GO:0071497 cellular response to freezing;GO:0050826 response to freezing;GO:0019760 glucosinolate metabolic process
AT1G02920	2.27998	5.67399e-54	GSTF7	GO:0009817 defense response to fungus, incompatible interaction;GO:0009407 toxin catabolic process;GO:0009814 defense response, incompatible interaction
AT2G30140	1.44739	3.15908e-53	UGT87A2	GO:0009909 regulation of flower development;GO:0048831 regulation of shoot system development;GO:0009908 flower development
AT4G12400	1.90715	3.63939e-53	Hop3	GO:0009644 response to high light intensity;GO:0010286 heat acclimation;GO:0009642 response to light intensity
AT1G11175	1.77263	6.00711e-52	AT1G11175	GO:0008150 biological_process
AT5G54000	2.72163	1.36073e-51	AT5G54000	GO:0055114 oxidation-reduction process;GO:0008152 metabolic process;GO:0008150 biological_process
AT4G37260	0.802679	2.37679e-51	MYB73	GO:0010929 positive regulation of auxin mediated signaling pathway;GO:1901001 negative regulation of response to salt stress;GO:0010928 regulation of auxin mediated signaling pathway
AT5G02750	2.01801	9.15551e-51	SGR9	GO:0009630 gravitropism;GO:0009606 tropism;GO:0009629 response to gravity
AT4G13010	0.744624	6.27219e-50	AT4G13010	GO:0055114 oxidation-reduction process;GO:0008152 metabolic process;GO:0008150 biological_process
AT3G03640	0.877598	7.54336e-50	BGLU25	GO:1901657 glycosyl compound metabolic process;GO:0005975 carbohydrate metabolic process;GO:1901135 carbohydrate derivative metabolic process
AT4G18660	2.42053	1.44575e-49	AT4G18660	GO:0006351 transcription, DNA-templated;GO:0097659 nucleic acid-templated transcription;GO:0032774 RNA biosynthetic process
AT5G16460	1.89995	1.35747e-48	AT5G16460	GO:0010344 seed oilbody biogenesis;GO:0034389 lipid particle organization;GO:0048316 seed development
AT2G42430	0.817987	1.59046e-48	LBD16	GO:0010311 lateral root formation;GO:0010102 lateral root morphogenesis;GO:0010101 post-embryonic root morphogenesis
AT1G78070	1.21531	3.37017e-48	AT1G78070	GO:0008150 biological_process
AT3G26770	1.38779	4.86009e-48	AT3G26770	GO:0055114 oxidation-reduction process;GO:0008152 metabolic process;GO:0008150 biological_process
AT4G18650	1.72686	1.5702e-47	AT4G18650	GO:0006351 transcription, DNA-templated;GO:0097659 nucleic acid-templated transcription;GO:0032774 RNA biosynthetic process
AT3G02480	0.843779	3.5534e-47	ABR	GO:0009414 response to water deprivation;GO:0009415 response to water;GO:0001101 response to acid chemical
AT3G12490	0.604556	3.93189e-47	CYSB	GO:2000117 negative regulation of cysteine-type endopeptidase activity;GO:0006972 hyperosmotic response;GO:0010951 negative regulation of endopeptidase activity
AT1G14960	1.91583	1.85688e-46	AT1G14960	GO:0009607 response to biotic stimulus;GO:0006952 defense response;GO:0006950 response to stress
AT1G49700	1.09553	1.57455e-45	AT1G49700	GO:0008150 biological_process
AT3G59940	0.982116	2.87435e-45	KMD4	GO:0080037 negative regulation of cytokinin-activated signaling pathway;GO:0080036 regulation of cytokinin-activated signaling pathway;GO:2000762 regulation of phenylpropanoid metabolic process
AT1G75450	0.740383	4.35277e-45	CKX5	GO:0009823 cytokinin catabolic process;GO:0009690 cytokinin metabolic process;GO:0042447 hormone catabolic process
AT1G52560	2.20278	6.86696e-45	AT1G52560	GO:0009644 response to high light intensity;GO:0009642 response to light intensity;GO:0042542 response to hydrogen peroxide
AT3G01520	0.659351	4.33132e-44	AT3G01520	GO:0006950 response to stress;GO:0050896 response to stimulus;GO:0008150 biological_process
AT4G15620	2.57158	5.1785e-44	AT4G15620
AT2G32120	1.64985	6.75093e-44	HSP70T-2	GO:0009644 response to high light intensity;GO:0009642 response to light intensity;GO:0042542 response to hydrogen peroxide
AT5G49990	0.591596	1.42197e-43	AT5G49990	GO:0055085 transmembrane transport;GO:0006810 transport;GO:0051234 establishment of localization
AT5G56100	0.932871	2.12612e-43	AT5G56100	GO:0019915 lipid storage;GO:0051235 maintenance of location;GO:0010876 lipid localization
AT1G51170	0.872447	3.0721e-43	UCN	GO:0080060 integument development;GO:0048481 plant ovule development;GO:0035670 plant-type ovary development
AT5G18130	1.87643	5.47703e-43	AT5G18130	GO:0008150 biological_process
AT2G37970	1.28264	1.32239e-42	SOUL-1	GO:0010017 red or far-red light signaling pathway;GO:0071489 cellular response to red or far red light;GO:0009639 response to red or far red light
AT2G46240	1.75477	1.92275e-42	BAG6	GO:0012502 induction of programmed cell death;GO:0009817 defense response to fungus, incompatible interaction;GO:0009644 response to high light intensity
AT5G66110	1.88706	2.01644e-42	HIPP27	GO:0046916 cellular transition metal ion homeostasis;GO:0055076 transition metal ion homeostasis;GO:0006875 cellular metal ion homeostasis
AT1G17060	1.72069	3.21196e-42	CYP72C1	GO:0016131 brassinosteroid metabolic process;GO:0016128 phytosteroid metabolic process;GO:0009826 unidimensional cell growth
AT1G31750	1.66626	7.52961e-42	AT1G31750	GO:0008150 biological_process
AT4G28390	1.00218	1.4364e-41	AAC3	GO:0015865 purine nucleotide transport;GO:0006862 nucleotide transport;GO:0046902 regulation of mitochondrial membrane permeability
AT5G50200	0.878883	1.65318e-41	WR3	GO:0015706 nitrate transport;GO:0042128 nitrate assimilation;GO:0010167 response to nitrate
AT4G24730	0.610631	5.83204e-41	AT4G24730
AT3G51860	0.708621	8.83753e-41	CAX3	GO:0030026 cellular manganese ion homeostasis;GO:0010351 lithium ion transport;GO:0055071 manganese ion homeostasis
AT5G54960	0.684817	9.11012e-41	PDC2	GO:0001666 response to hypoxia;GO:0036293 response to decreased oxygen levels;GO:0070482 response to oxygen levels
AT3G62090	1.73202	2.55326e-40	PIL2	GO:0010017 red or far-red light signaling pathway;GO:0071489 cellular response to red or far red light;GO:0009639 response to red or far red light
AT5G44260	0.585651	3.43744e-40	AT5G44260
AT5G50240	2.25497	1.52974e-39	PIMT2	GO:0030091 protein repair;GO:0006464 cellular protein modification process;GO:0036211 protein modification process
AT5G66590	1.12016	4.33996e-39	AT5G66590	GO:0008150 biological_process
AT5G55135	2.60859	1.50368e-38	AT5G55135	GO:0008150 biological_process
AT2G27940	2.35571	1.86966e-38	AT2G27940	GO:0016567 protein ubiquitination;GO:0032446 protein modification by small protein conjugation;GO:0070647 protein modification by small protein conjugation or removal
AT1G46768	1.52526	7.38878e-38	RAP2.1	GO:0009873 ethylene-activated signaling pathway;GO:0071369 cellular response to ethylene stimulus;GO:0009414 response to water deprivation
AT3G29633	2.62116	9.84995e-38	AT3G29633
AT2G41070	1.40929	9.94612e-38	EEL	GO:0009738 abscisic acid-activated signaling pathway;GO:0071215 cellular response to abscisic acid stimulus;GO:0097306 cellular response to alcohol
AT4G19810	1.91689	1.2982e-37	ChiC	GO:0006032 chitin catabolic process;GO:1901072 glucosamine-containing compound catabolic process;GO:0046348 amino sugar catabolic process
AT4G16780	0.971544	1.9497e-37	HB-2	GO:0009585 red, far-red light phototransduction;GO:0009641 shade avoidance;GO:0010017 red or far-red light signaling pathway
AT3G16120	1.20083	1.60359e-36	AT3G16120	GO:0007017 microtubule-based process;GO:0009987 cellular process;GO:0008150 biological_process
AT5G02020	0.991032	1.72497e-36	SIS	GO:0009651 response to salt stress;GO:0006970 response to osmotic stress;GO:0009628 response to abiotic stimulus
AT3G27030	0.733954	2.65513e-36	AT3G27030	GO:0008150 biological_process
AT1G19530	0.689315	5.78672e-36	AT1G19530	GO:0009061 anaerobic respiration;GO:0045333 cellular respiration;GO:0015980 energy derivation by oxidation of organic compounds
AT1G80090	1.35304	7.21414e-36	CBSX4	GO:0010183 pollen tube guidance;GO:0048868 pollen tube development;GO:0050918 positive chemotaxis
AT2G43580	2.1909	1.42755e-35	AT2G43580	GO:0006032 chitin catabolic process;GO:1901072 glucosamine-containing compound catabolic process;GO:0016998 cell wall macromolecule catabolic process
AT2G36970	0.856152	1.58578e-35	AT2G36970	GO:0008152 metabolic process;GO:0008150 biological_process
AT3G51880	0.597453	1.8554e-35	HMGB1	GO:0006333 chromatin assembly or disassembly;GO:0006325 chromatin organization;GO:0051276 chromosome organization
AT4G22470	1.35707	2.44726e-35	AT4G22470	GO:0006869 lipid transport;GO:0010876 lipid localization;GO:0071702 organic substance transport
AT2G38870	1.82149	2.88544e-35	AT2G38870	GO:0050832 defense response to fungus;GO:0009620 response to fungus;GO:0098542 defense response to other organism
AT2G36220	1.41968	3.9299e-35	AT2G36220	GO:0009061 anaerobic respiration;GO:0045333 cellular respiration;GO:0015980 energy derivation by oxidation of organic compounds
AT4G36010	0.866411	6.03877e-35	AT4G36010	GO:0051707 response to other organism;GO:0043207 response to external biotic stimulus;GO:0009607 response to biotic stimulus
AT2G02390	0.764046	1.06813e-34	GSTZ1	GO:1902000 homogentisate catabolic process;GO:1901999 homogentisate metabolic process;GO:0019336 phenol-containing compound catabolic process
AT1G50420	0.712232	9.15045e-34	SCL3	GO:0009739 response to gibberellin;GO:0001101 response to acid chemical;GO:0033993 response to lipid
AT1G19540	0.876865	3.15184e-33	AT1G19540
AT3G51430	0.766719	4.32078e-33	YLS2	GO:0009821 alkaloid biosynthetic process;GO:0009820 alkaloid metabolic process;GO:0009751 response to salicylic acid
AT2G45360	2.37082	6.0569e-33	AT2G45360	GO:0008150 biological_process
AT1G33102	2.24555	1.02197e-32	AT1G33102	GO:0008150 biological_process
AT2G41710	0.742379	1.06626e-32	AT2G41710	GO:0009873 ethylene-activated signaling pathway;GO:0071369 cellular response to ethylene stimulus;GO:0009723 response to ethylene
AT5G40780	0.857932	1.17843e-32	LHT1	GO:0043090 amino acid import;GO:0080167 response to karrikin;GO:0006865 amino acid transport
AT4G12680	1.43799	1.48471e-32	AT4G12680	GO:0010228 vegetative to reproductive phase transition of meristem;GO:0048608 reproductive structure development;GO:0061458 reproductive system development
AT4G18680	1.94023	1.5357e-32	AT4G18680	GO:0006351 transcription, DNA-templated;GO:0097659 nucleic acid-templated transcription;GO:0032774 RNA biosynthetic process
AT2G38470	0.922677	1.78511e-32	WRKY33	GO:0010120 camalexin biosynthetic process;GO:0052317 camalexin metabolic process;GO:0009700 indole phytoalexin biosynthetic process
AT2G29340	2.04593	2.5008e-32	AT2G29340	GO:0055114 oxidation-reduction process;GO:0008152 metabolic process;GO:0008150 biological_process
AT1G15125	1.20216	2.75895e-32	AT1G15125	GO:0032259 methylation;GO:0008152 metabolic process;GO:0008150 biological_process
AT2G38905	1.85748	8.29658e-32	AT2G38905	GO:0042538 hyperosmotic salinity response;GO:0006972 hyperosmotic response;GO:0009409 response to cold
AT5G64750	1.09889	1.19898e-31	ABR1	GO:0009788 negative regulation of abscisic acid-activated signaling pathway;GO:1905958 negative regulation of cellular response to alcohol;GO:0009787 regulation of abscisic acid-activated signaling pathway
AT1G03990	1.1343	1.26811e-31	AT1G03990	GO:0055114 oxidation-reduction process;GO:0008152 metabolic process;GO:0008150 biological_process
AT5G01950	0.97159	1.895e-31	AT5G01950	GO:0007169 transmembrane receptor protein tyrosine kinase signaling pathway;GO:0007167 enzyme linked receptor protein signaling pathway;GO:0006468 protein phosphorylation
AT3G12955	1.97572	3.40219e-31	SAUR74	GO:0009733 response to auxin;GO:0009725 response to hormone;GO:0009719 response to endogenous stimulus
AT2G22240	1.6215	8.31029e-31	MIPS2	GO:0010264 myo-inositol hexakisphosphate biosynthetic process;GO:0033517 myo-inositol hexakisphosphate metabolic process;GO:0006021 inositol biosynthetic process
AT1G01480	2.37602	9.88165e-31	ACS2	GO:0042218 1-aminocyclopropane-1-carboxylate biosynthetic process;GO:0018871 1-aminocyclopropane-1-carboxylate metabolic process;GO:0009693 ethylene biosynthetic process
AT4G27990	0.616619	1.02345e-30	YLMG1-2	GO:0008150 biological_process
AT3G20250	0.742938	1.50575e-30	PUM5	GO:0061158 3'-UTR-mediated mRNA destabilization;GO:0009819 drought recovery;GO:0061157 mRNA destabilization
AT1G70985	2.19502	2.36791e-30	AT1G70985	GO:0008150 biological_process
AT1G21400	2.23296	4.135e-30	AT1G21400	GO:0043617 cellular response to sucrose starvation;GO:0009646 response to absence of light;GO:0009744 response to sucrose
AT4G32290	0.813555	4.57349e-30	AT4G32290
AT4G15490	1.43704	5.00279e-30	UGT84A3	GO:0008152 metabolic process;GO:0008150 biological_process
AT5G07190	2.19796	5.11816e-30	ATS3	GO:0009793 embryo development ending in seed dormancy;GO:0048316 seed development;GO:0010154 fruit development
AT1G13590	0.598741	6.19925e-30	PSK1	GO:0008283 cell proliferation;GO:0030154 cell differentiation;GO:0048869 cellular developmental process
AT5G51440	1.25647	7.01655e-30	AT5G51440	GO:0009408 response to heat;GO:0009266 response to temperature stimulus;GO:0009628 response to abiotic stimulus
AT1G70580	1.04442	1.2366e-29	AOAT2	GO:0042853 L-alanine catabolic process;GO:0042851 L-alanine metabolic process;GO:0006524 alanine catabolic process
AT5G25180	2.08213	1.72041e-29	CYP71B14	GO:0044550 secondary metabolite biosynthetic process;GO:0019748 secondary metabolic process;GO:0055114 oxidation-reduction process
AT1G26400	2.32902	2.27651e-29	AT1G26400	GO:0055114 oxidation-reduction process;GO:0008152 metabolic process;GO:0008150 biological_process
AT2G39570	0.76866	2.82482e-29	ACR9
AT3G25870	1.1022	3.07074e-29	AT3G25870	GO:0008150 biological_process
AT3G20660	0.926798	5.17487e-29	OCT4	GO:0042631 cellular response to water deprivation;GO:0071462 cellular response to water stimulus;GO:0009414 response to water deprivation
AT1G08570	0.600903	2.85172e-28	ACHT4	GO:0045454 cell redox homeostasis;GO:0019725 cellular homeostasis;GO:0055114 oxidation-reduction process
AT2G28780	2.27381	3.18311e-28	AT2G28780
AT5G51810	0.898955	3.45843e-28	GA20OX2	GO:0009686 gibberellin biosynthetic process;GO:0009685 gibberellin metabolic process;GO:0009740 gibberellic acid mediated signaling pathway
AT3G01490	0.989406	4.0011e-28	AT3G01490	GO:0006468 protein phosphorylation;GO:0016310 phosphorylation;GO:0006796 phosphate-containing compound metabolic process
AT1G14520	0.782799	6.64224e-28	MIOX1	GO:0019310 inositol catabolic process;GO:0019853 L-ascorbic acid biosynthetic process;GO:0019852 L-ascorbic acid metabolic process
AT4G17840	1.42242	1.9738e-27	AT4G17840	GO:0006508 proteolysis;GO:0019538 protein metabolic process;GO:1901564 organonitrogen compound metabolic process
AT5G65210	0.75612	2.62884e-27	TGA1	GO:0042742 defense response to bacterium;GO:0009617 response to bacterium;GO:0098542 defense response to other organism
AT4G32650	0.625019	2.76913e-27	KAT3	GO:0009624 response to nematode;GO:0071805 potassium ion transmembrane transport;GO:0071804 cellular potassium ion transport
AT3G14590	0.876058	4.82766e-27	NTMC2T6.2
AT1G55530	0.599675	7.58368e-27	AT1G55530
AT5G26340	0.742439	1.37231e-26	MSS1	GO:0046323 glucose import;GO:1904659 glucose transmembrane transport;GO:0008645 hexose transmembrane transport
AT3G45060	1.93379	1.4801e-26	NRT2.6	GO:0071249 cellular response to nitrate;GO:0015706 nitrate transport;GO:0042128 nitrate assimilation
AT5G50170	0.949876	1.5657e-26	AT5G50170	GO:0008150 biological_process
AT1G21780	0.833304	1.57934e-26	AT1G21780
AT2G19930	1.36689	1.99087e-26	AT2G19930	GO:0016441 posttranscriptional gene silencing;GO:0016458 gene silencing;GO:0040029 regulation of gene expression, epigenetic
AT3G10200	1.2214	2.34086e-26	AT3G10200	GO:0032259 methylation;GO:0008152 metabolic process;GO:0008150 biological_process
AT5G05965	1.49331	2.40105e-26	AT5G05965	GO:0008150 biological_process
AT4G02330	0.747147	2.47676e-26	ATPMEPCRB	GO:0045490 pectin catabolic process;GO:0045488 pectin metabolic process;GO:0042545 cell wall modification
AT1G07180	1.46595	3.32065e-26	NDA1	GO:0071482 cellular response to light stimulus;GO:0071478 cellular response to radiation;GO:0071214 cellular response to abiotic stimulus
AT1G76590	0.83386	3.79444e-26	AT1G76590	GO:0008150 biological_process
AT1G48470	0.685715	5.44575e-26	GLN1;5	GO:0006542 glutamine biosynthetic process;GO:0009399 nitrogen fixation;GO:0006541 glutamine metabolic process
AT3G14880	0.600174	6.84139e-26	AT3G14880	GO:0080167 response to karrikin;GO:0009628 response to abiotic stimulus;GO:0006351 transcription, DNA-templated
AT4G34480	1.52327	1.53596e-25	AT4G34480	GO:0071555 cell wall organization;GO:0045229 external encapsulating structure organization;GO:0071554 cell wall organization or biogenesis
AT5G54070	2.16219	2.67318e-25	HSFA9	GO:0006355 regulation of transcription, DNA-templated;GO:1903506 regulation of nucleic acid-templated transcription;GO:0006351 transcription, DNA-templated
AT3G03341	0.730874	3.69319e-25	AT3G03341
AT1G77000	0.991902	3.77657e-25	SKP2B	GO:1901332 negative regulation of lateral root development;GO:2000023 regulation of lateral root development;GO:2000069 regulation of post-embryonic root development
AT2G25900	1.05381	5.25752e-25	ATCTH	GO:0061157 mRNA destabilization;GO:0061014 positive regulation of mRNA catabolic process;GO:0050779 RNA destabilization
AT2G31985	2.00979	5.76183e-25	AT2G31985	GO:0008150 biological_process
AT5G01880	1.33422	9.80688e-25	AT5G01880	GO:0043161 proteasome-mediated ubiquitin-dependent protein catabolic process;GO:0006511 ubiquitin-dependent protein catabolic process;GO:0010498 proteasomal protein catabolic process
AT4G15630	0.82799	1.1078e-24	AT4G15630
AT1G32710	2.05399	2.73669e-24	AT1G32710
AT4G13420	1.72473	3.23076e-24	HAK5	GO:0010107 potassium ion import;GO:0071805 potassium ion transmembrane transport;GO:0071804 cellular potassium ion transport
AT2G34740	2.02874	5.7206e-24	AT2G34740	GO:0006470 protein dephosphorylation;GO:0016311 dephosphorylation;GO:0006796 phosphate-containing compound metabolic process
AT5G36160	1.04345	2.68886e-23	AT5G36160	GO:0006559 L-phenylalanine catabolic process;GO:0006572 tyrosine catabolic process;GO:1902222 erythrose 4-phosphate/phosphoenolpyruvate family amino acid catabolic process
AT4G05070	0.779156	4.02162e-23	AT4G05070	GO:0008150 biological_process
AT1G67920	1.98097	4.83438e-23	AT1G67920	GO:0008150 biological_process
AT5G24160	2.02332	5.65491e-23	SQE6	GO:0016126 sterol biosynthetic process;GO:0016125 sterol metabolic process;GO:0006694 steroid biosynthetic process
AT5G17090	0.7556	6.99689e-23	AT5G17090	GO:0008150 biological_process
AT1G24735	1.20046	7.06591e-23	AT1G24735
AT1G73210	1.20391	7.57251e-23	AT1G73210	GO:0008150 biological_process
AT1G13360	0.993092	7.9353e-23	AT1G13360	GO:0008150 biological_process
AT1G70800	1.77624	1.17964e-22	EHB1	GO:0009638 phototropism;GO:0009630 gravitropism;GO:0009637 response to blue light
AT1G02770	0.968737	1.69328e-22	AT1G02770	GO:0008150 biological_process
AT1G43650	1.91383	1.84387e-22	UMAMIT22	GO:0006810 transport;GO:0051234 establishment of localization;GO:0051179 localization
AT1G67105	0.960449	3.57782e-22	AT1G67105
AT3G30775	0.993409	4.99724e-22	ERD5	GO:0010133 proline catabolic process to glutamate;GO:0006562 proline catabolic process;GO:0006537 glutamate biosynthetic process
AT2G38340	1.49356	6.0127e-22	DREB19	GO:0009738 abscisic acid-activated signaling pathway;GO:0071215 cellular response to abscisic acid stimulus;GO:0034605 cellular response to heat
AT2G47130	0.691572	9.58549e-22	SDR3	GO:0009688 abscisic acid biosynthetic process;GO:0009687 abscisic acid metabolic process;GO:0016106 sesquiterpenoid biosynthetic process
AT1G17860	1.64483	1.0115e-21	AT1G17860
AT5G55470	0.836351	1.44061e-21	NHX3	GO:0098719 sodium ion import across plasma membrane;GO:0051453 regulation of intracellular pH;GO:0055075 potassium ion homeostasis
AT3G22370	1.96581	2.50873e-21	AOX1A	GO:0031930 mitochondria-nucleus signaling pathway;GO:0009409 response to cold;GO:0045333 cellular respiration
AT5G10000	1.94665	4.83588e-21	FD4	GO:0022900 electron transport chain;GO:0006091 generation of precursor metabolites and energy;GO:0055114 oxidation-reduction process
AT5G24570	1.69527	6.42819e-21	AT5G24570	GO:0008150 biological_process
AT1G17145	0.739443	8.30188e-21	AT1G17145	GO:0008150 biological_process
AT4G05020	0.78853	9.49846e-21	NDB2	GO:0055114 oxidation-reduction process;GO:0008152 metabolic process;GO:0008150 biological_process
ATMG01370	0.902925	9.57382e-21	None	None
AT5G44380	1.46308	9.90933e-21	AT5G44380	GO:0006979 response to oxidative stress;GO:0055114 oxidation-reduction process;GO:0006950 response to stress
AT1G03470	1.08724	1.46905e-20	NET3A
AT1G05340	1.8482	3.83775e-20	AT1G05340	GO:0008150 biological_process
AT1G49660	0.596629	6.25541e-20	CXE5	GO:0009056 catabolic process;GO:0008152 metabolic process;GO:0008150 biological_process
AT5G03200	0.711327	6.49522e-20	LUL1	GO:0016567 protein ubiquitination;GO:0032446 protein modification by small protein conjugation;GO:0070647 protein modification by small protein conjugation or removal
AT4G33930	1.86588	8.51774e-20	AT4G33930
AT4G20860	0.707149	8.67001e-20	AT4G20860	GO:0009753 response to jasmonic acid;GO:0001101 response to acid chemical;GO:0009725 response to hormone
AT4G30280	1.08843	9.09012e-20	XTH18	GO:0010411 xyloglucan metabolic process;GO:0010410 hemicellulose metabolic process;GO:0010383 cell wall polysaccharide metabolic process
AT4G19390	1.6467	1.18596e-19	AT4G19390	GO:0008150 biological_process
AT1G68570	1.51922	1.6104e-19	AT1G68570	GO:0010336 gibberellic acid homeostasis;GO:0042128 nitrate assimilation;GO:0042126 nitrate metabolic process
AT2G41640	0.758705	1.776e-19	AT2G41640
AT1G66270	0.869126	2.10047e-19	BGLU21	GO:0009804 coumarin metabolic process;GO:0016036 cellular response to phosphate starvation;GO:0070417 cellular response to cold
AT1G77950	0.950019	2.42373e-19	AGL67
AT3G61260	0.628157	2.50371e-19	AT3G61260	GO:0008150 biological_process
AT1G51090	1.44982	2.7229e-19	ATHMAD1	GO:1900425 negative regulation of defense response to bacterium;GO:1900424 regulation of defense response to bacterium;GO:0046916 cellular transition metal ion homeostasis
AT3G15290	0.588191	2.87993e-19	AT3G15290	GO:0006631 fatty acid metabolic process;GO:0032787 monocarboxylic acid metabolic process;GO:0019752 carboxylic acid metabolic process
AT1G17170	0.805488	3.55491e-19	GSTU24	GO:0046256 2,4,6-trinitrotoluene catabolic process;GO:0018974 2,4,6-trinitrotoluene metabolic process;GO:0046260 trinitrotoluene catabolic process
AT1G09250	0.735285	3.64216e-19	AT1G09250	GO:0006355 regulation of transcription, DNA-templated;GO:1903506 regulation of nucleic acid-templated transcription;GO:0006351 transcription, DNA-templated
AT1G23070	0.893728	3.96842e-19	AT1G23070
AT2G20770	1.21984	4.65802e-19	GCL2	GO:0007165 signal transduction;GO:0023052 signaling;GO:0007154 cell communication
AT5G52310	0.824814	4.75326e-19	LTI78	GO:0009609 response to symbiotic bacterium;GO:0010555 response to mannitol;GO:0009269 response to desiccation
AT1G03890	1.66166	6.55082e-19	AT1G03890	GO:0010431 seed maturation;GO:0048316 seed development;GO:0010154 fruit development
AT2G23120	0.81155	7.06788e-19	AT2G23120	GO:0008150 biological_process
AT4G13250	0.669618	8.59049e-19	NYC1	GO:0015996 chlorophyll catabolic process;GO:0010304 PSII associated light-harvesting complex II catabolic process;GO:0006787 porphyrin-containing compound catabolic process
AT2G31141	1.21652	1.43505e-18	AT2G31141
AT2G03520	1.50038	1.99876e-18	UPS4	GO:0071705 nitrogen compound transport;GO:0006810 transport;GO:0051234 establishment of localization
AT5G03700	0.597742	2.4562e-18	AT5G03700	GO:0048544 recognition of pollen;GO:0009875 pollen-pistil interaction;GO:0009856 pollination
AT5G20740	0.901448	2.56101e-18	AT5G20740	GO:1902183 regulation of shoot apical meristem development;GO:1902182 shoot apical meristem development;GO:0048509 regulation of meristem development
AT1G66770	1.81651	3.42113e-18	SWEET6	GO:0008643 carbohydrate transport;GO:0051260 protein homooligomerization;GO:0051259 protein complex oligomerization
AT2G21180	0.657676	3.5085e-18	AT2G21180	GO:0008150 biological_process
AT2G36950	0.61109	4.02157e-18	AT2G36950
AT5G03795	0.947814	4.24577e-18	AT5G03795	GO:0071555 cell wall organization;GO:0006486 protein glycosylation;GO:0045229 external encapsulating structure organization
AT1G60730	0.697872	4.32237e-18	AT1G60730	GO:0055114 oxidation-reduction process;GO:0008152 metabolic process;GO:0008150 biological_process
AT5G07990	1.72198	5.10517e-18	TT7	GO:0009813 flavonoid biosynthetic process;GO:0009812 flavonoid metabolic process;GO:0009411 response to UV
AT2G24100	0.616954	7.94231e-18	ASG1
AT2G31350	0.794006	9.04617e-18	GLX2-5	GO:0019243 methylglyoxal catabolic process to D-lactate via S-lactoyl-glutathione;GO:0061727 methylglyoxal catabolic process to lactate;GO:0051596 methylglyoxal catabolic process
AT2G19310	0.902775	1.09157e-17	AT2G19310	GO:0009644 response to high light intensity;GO:0009642 response to light intensity;GO:0042542 response to hydrogen peroxide
AT2G37390	1.35682	1.1117e-17	NAKR2	GO:0046916 cellular transition metal ion homeostasis;GO:0055076 transition metal ion homeostasis;GO:0006875 cellular metal ion homeostasis
AT4G09595.1	1.781	1.41199e-17	AT4G09595
AT3G22740	1.78659	1.45274e-17	HMT3	GO:0009086 methionine biosynthetic process;GO:0006555 methionine metabolic process;GO:0009067 aspartate family amino acid biosynthetic process
AT1G35516	0.754772	1.61198e-17	AT1G35516
AT1G54050	1.42209	1.6595e-17	AT1G54050	GO:0009644 response to high light intensity;GO:0009642 response to light intensity;GO:0042542 response to hydrogen peroxide
AT1G04280	0.616025	1.84994e-17	AT1G04280
AT1G08230	0.727804	1.91894e-17	AT1G08230	GO:0015812 gamma-aminobutyric acid transport;GO:0015718 monocarboxylic acid transport;GO:0006865 amino acid transport
AT2G45600	0.717722	2.25811e-17	AT2G45600
AT5G67030	0.69802	3.89353e-17	ABA1	GO:0016123 xanthophyll biosynthetic process;GO:0016122 xanthophyll metabolic process;GO:0009688 abscisic acid biosynthetic process
AT2G15010	0.594081	3.91572e-17	AT2G15010	GO:0006952 defense response;GO:0006950 response to stress;GO:0050896 response to stimulus
AT4G36670	1.21002	4.82204e-17	PMT6	GO:0046323 glucose import;GO:1904659 glucose transmembrane transport;GO:0008645 hexose transmembrane transport
AT3G54140	0.840649	4.87222e-17	PTR1	GO:0042939 tripeptide transport;GO:0042938 dipeptide transport;GO:0006857 oligopeptide transport
AT1G21120	1.26855	6.56048e-17	IGMT2	GO:0042343 indole glucosinolate metabolic process;GO:0019760 glucosinolate metabolic process;GO:0019757 glycosinolate metabolic process
AT2G22470	1.4362	6.69897e-17	AGP2
AT2G45210	1.75219	7.6086e-17	SAUR36	GO:1900057 positive regulation of leaf senescence;GO:1905623 positive regulation of leaf development;GO:1900055 regulation of leaf senescence
AT4G04692	0.824507	1.18893e-16	AT4G04692
AT5G52830	1.16533	3.17572e-16	WRKY27	GO:0007263 nitric oxide mediated signal transduction;GO:0009739 response to gibberellin;GO:0042742 defense response to bacterium
AT1G69890	1.2284	3.52557e-16	AT1G69890	GO:0008150 biological_process
AT4G27460	0.875676	3.71648e-16	CBSX5	GO:0008150 biological_process
AT1G10550	0.845586	4.4735e-16	XTH33	GO:0009831 plant-type cell wall modification involved in multidimensional cell growth;GO:0010411 xyloglucan metabolic process;GO:0042547 cell wall modification involved in multidimensional cell growth
AT3G11340	1.15476	5.08955e-16	UGT76B1	GO:0010150 leaf senescence;GO:0002239 response to oomycetes;GO:0090693 plant organ senescence
AT5G64120	1.16156	5.12275e-16	PRX71	GO:0009808 lignin metabolic process;GO:0009664 plant-type cell wall organization;GO:0042744 hydrogen peroxide catabolic process
AT3G61900	0.691758	5.51206e-16	SAUR33	GO:0009733 response to auxin;GO:0009725 response to hormone;GO:0009719 response to endogenous stimulus
AT4G21680	0.712572	7.75265e-16	NRT1.8	GO:0042128 nitrate assimilation;GO:0010167 response to nitrate;GO:0042126 nitrate metabolic process
AT5G64210	0.858099	7.90916e-16	AOX2	GO:0010230 alternative respiration;GO:0009060 aerobic respiration;GO:0045333 cellular respiration
AT2G44490	1.07933	1.03574e-15	PEN2	GO:0042344 indole glucosinolate catabolic process;GO:0052544 defense response by callose deposition in cell wall;GO:0019762 glucosinolate catabolic process
AT3G09600	1.07005	1.13072e-15	RVE8	GO:0043966 histone H3 acetylation;GO:0048573 photoperiodism, flowering;GO:0042753 positive regulation of circadian rhythm
AT1G15380	1.57453	1.27702e-15	GLYI4	GO:0005975 carbohydrate metabolic process;GO:0044238 primary metabolic process;GO:0071704 organic substance metabolic process
AT1G13960	0.588551	1.34028e-15	WRKY4	GO:1900425 negative regulation of defense response to bacterium;GO:1900150 regulation of defense response to fungus;GO:1900424 regulation of defense response to bacterium
AT3G03150	0.796293	1.34202e-15	AT3G03150	GO:0008150 biological_process
AT5G04340	1.62489	1.36385e-15	ZAT6	GO:0055062 phosphate ion homeostasis;GO:0072506 trivalent inorganic anion homeostasis;GO:0072505 divalent inorganic anion homeostasis
AT2G42890	0.665277	1.6145e-15	ML2	GO:0045836 positive regulation of meiotic nuclear division;GO:0051446 positive regulation of meiotic cell cycle;GO:0040020 regulation of meiotic nuclear division
AT4G23990	0.658087	2.08245e-15	CSLG3	GO:0030244 cellulose biosynthetic process;GO:0009833 plant-type primary cell wall biogenesis;GO:0030243 cellulose metabolic process
AT5G47560	0.75149	2.1629e-15	TDT	GO:0015743 malate transport;GO:0015740 C4-dicarboxylate transport;GO:0051453 regulation of intracellular pH
AT5G25450	1.2678	2.17943e-15	AT5G25450	GO:0006122 mitochondrial electron transport, ubiquinol to cytochrome c;GO:0042775 mitochondrial ATP synthesis coupled electron transport;GO:0042773 ATP synthesis coupled electron transport
AT1G03120	1.1911	2.43144e-15	RAB28	GO:0010226 response to lithium ion;GO:0009845 seed germination;GO:0090351 seedling development
AT5G59700	0.649704	2.44884e-15	AT5G59700	GO:0006468 protein phosphorylation;GO:0016310 phosphorylation;GO:0006796 phosphate-containing compound metabolic process
AT4G08850	0.803281	2.70449e-15	AT4G08850	GO:0010183 pollen tube guidance;GO:0048868 pollen tube development;GO:0050918 positive chemotaxis
AT2G29420	0.586309	2.72337e-15	GSTU7	GO:0009407 toxin catabolic process;GO:0009404 toxin metabolic process;GO:0009751 response to salicylic acid
AT5G04000	0.58727	2.81268e-15	AT5G04000	GO:0008150 biological_process
AT1G30040	0.796975	3.47185e-15	GA2OX2	GO:0045487 gibberellin catabolic process;GO:0016103 diterpenoid catabolic process;GO:0009686 gibberellin biosynthetic process
AT2G04240	0.631065	4.04083e-15	XERICO	GO:0009688 abscisic acid biosynthetic process;GO:0009687 abscisic acid metabolic process;GO:0016106 sesquiterpenoid biosynthetic process
AT4G22690	1.55868	5.00462e-15	CYP706A1	GO:0044550 secondary metabolite biosynthetic process;GO:0019748 secondary metabolic process;GO:0009058 biosynthetic process
AT4G03050	1.43498	5.04042e-15	AOP3	GO:0019761 glucosinolate biosynthetic process;GO:0019758 glycosinolate biosynthetic process;GO:0016144 S-glycoside biosynthetic process
AT1G34580	1.61045	6.05094e-15	AT1G34580	GO:0055085 transmembrane transport;GO:0006810 transport;GO:0051234 establishment of localization
AT3G16910	0.638999	6.4277e-15	AAE7	GO:0019605 butyrate metabolic process;GO:0006097 glyoxylate cycle;GO:0006083 acetate metabolic process
AT1G15310	0.934133	7.40993e-15	ATHSRP54A	GO:0006617 SRP-dependent cotranslational protein targeting to membrane, signal sequence recognition;GO:0006614 SRP-dependent cotranslational protein targeting to membrane;GO:0006613 cotranslational protein targeting to membrane
AT4G06746	0.753374	7.85024e-15	RAP2.9	GO:0009873 ethylene-activated signaling pathway;GO:0071369 cellular response to ethylene stimulus;GO:0009723 response to ethylene
AT1G01520	1.38224	8.96319e-15	ASG4	GO:0009651 response to salt stress;GO:0006970 response to osmotic stress;GO:0009628 response to abiotic stimulus
AT2G46650	0.720964	9.40971e-15	CB5-C
AT2G28720	0.849885	9.71268e-15	AT2G28720
AT4G22710	1.35632	1.24383e-14	CYP706A2	GO:0044550 secondary metabolite biosynthetic process;GO:0019748 secondary metabolic process;GO:0055114 oxidation-reduction process
AT2G38820	0.993872	1.37568e-14	AT2G38820	GO:0008150 biological_process
AT4G15975	0.982149	1.60448e-14	AT4G15975	GO:0010200 response to chitin;GO:0016567 protein ubiquitination;GO:0032446 protein modification by small protein conjugation
AT2G25340	1.60988	1.66838e-14	VAMP712	GO:0006906 vesicle fusion;GO:0090174 organelle membrane fusion;GO:0061025 membrane fusion
AT5G43630	1.19895	1.70173e-14	TZP	GO:0006368 transcription elongation from RNA polymerase II promoter;GO:0006354 DNA-templated transcription, elongation;GO:0016570 histone modification
AT5G09640	1.20023	2.03937e-14	SCPL19	GO:0019748 secondary metabolic process;GO:0051603 proteolysis involved in cellular protein catabolic process;GO:0044257 cellular protein catabolic process
AT3G48580	1.3608	2.11187e-14	XTH11	GO:0010411 xyloglucan metabolic process;GO:0010410 hemicellulose metabolic process;GO:0010383 cell wall polysaccharide metabolic process
AT1G05560	0.935975	2.33944e-14	UGT75B1	GO:0009920 cell plate formation involved in plant-type cell wall biogenesis;GO:0000919 cell plate assembly;GO:0046482 para-aminobenzoic acid metabolic process
AT1G14760	1.43524	2.44799e-14	KNATM	GO:0010589 leaf proximal/distal pattern formation;GO:0009954 proximal/distal pattern formation;GO:0003002 regionalization
AT5G55490	1.51882	2.54909e-14	GEX1	GO:0009553 embryo sac development;GO:0009793 embryo development ending in seed dormancy;GO:0009555 pollen development
AT5G23220	0.831407	4.50958e-14	NIC3	GO:0019363 pyridine nucleotide biosynthetic process;GO:0019362 pyridine nucleotide metabolic process;GO:0072525 pyridine-containing compound biosynthetic process
AT1G10470	0.919393	4.72673e-14	ARR4	GO:0010017 red or far-red light signaling pathway;GO:0009736 cytokinin-activated signaling pathway;GO:0071489 cellular response to red or far red light
AT1G25422	0.888126	4.79162e-14	AT1G25422	GO:0008150 biological_process
AT5G35735	0.708305	6.18256e-14	AT5G35735	GO:0055114 oxidation-reduction process;GO:0008152 metabolic process;GO:0008150 biological_process
AT3G01400	0.593449	6.83954e-14	AT3G01400
AT5G11600	0.814104	7.99864e-14	AT5G11600	GO:0008150 biological_process
AT4G15760	1.55708	9.19251e-14	MO1	GO:0044550 secondary metabolite biosynthetic process;GO:0009620 response to fungus;GO:0019748 secondary metabolic process
AT1G47540	1.2766	9.49796e-14	AT1G47540	GO:0031640 killing of cells of other organism;GO:0044364 disruption of cells of other organism;GO:0050832 defense response to fungus
AT5G58660	1.40819	1.14554e-13	AT5G58660	GO:0055114 oxidation-reduction process;GO:0008152 metabolic process;GO:0008150 biological_process
AT2G46660	1.5618	1.18793e-13	CYP78A6	GO:0048316 seed development;GO:0010154 fruit development;GO:0044550 secondary metabolite biosynthetic process
AT1G45145	1.1553	1.19415e-13	TRX5	GO:0010188 response to microbial phytotoxin;GO:0006662 glycerol ether metabolic process;GO:0018904 ether metabolic process
AT4G00220	1.24814	1.26321e-13	JLO	GO:0010199 organ boundary specification between lateral organs and the meristem;GO:0090691 formation of plant organ boundary;GO:0010089 xylem development
AT1G70810	1.15465	1.61209e-13	CAR7	GO:0009738 abscisic acid-activated signaling pathway;GO:0071215 cellular response to abscisic acid stimulus;GO:0097306 cellular response to alcohol
AT4G33467	1.03454	1.79703e-13	AT4G33467
AT3G15790	0.623464	1.80558e-13	MBD11	GO:0006355 regulation of transcription, DNA-templated;GO:1903506 regulation of nucleic acid-templated transcription;GO:0006351 transcription, DNA-templated
AT5G56140	0.609695	2.71404e-13	AT5G56140	GO:0008150 biological_process
AT4G18880	1.05132	2.92327e-13	HSF A4A	GO:0010200 response to chitin;GO:0000302 response to reactive oxygen species;GO:0045893 positive regulation of transcription, DNA-templated
AT5G17310	0.710269	3.11744e-13	UGP2	GO:0052543 callose deposition in cell wall;GO:0052386 cell wall thickening;GO:0052545 callose localization
AT1G14530	0.961977	3.34567e-13	THH1	GO:0008150 biological_process
AT1G21130	1.47536	4.09173e-13	IGMT4	GO:0032259 methylation;GO:0019438 aromatic compound biosynthetic process;GO:0006725 cellular aromatic compound metabolic process
AT5G53740	0.855895	4.51464e-13	AT5G53740	GO:0008150 biological_process
AT2G33580	0.708385	5.01714e-13	LYK5	GO:0071323 cellular response to chitin;GO:0010200 response to chitin;GO:0035690 cellular response to drug
AT1G26920	0.787433	5.32248e-13	AT1G26920	GO:0008150 biological_process
AT2G43100	0.928156	6.44869e-13	IPMI2	GO:0009098 leucine biosynthetic process;GO:0019761 glucosinolate biosynthetic process;GO:0019758 glycosinolate biosynthetic process
AT1G21410	0.803771	8.58153e-13	SKP2A	GO:0010311 lateral root formation;GO:0010102 lateral root morphogenesis;GO:0010101 post-embryonic root morphogenesis
AT1G03870	0.842867	9.13029e-13	FLA9
AT1G30500	0.887511	1.02134e-12	NF-YA7	GO:0045892 negative regulation of transcription, DNA-templated;GO:1903507 negative regulation of nucleic acid-templated transcription;GO:1902679 negative regulation of RNA biosynthetic process
AT3G03310	0.751754	1.05421e-12	LCAT3	GO:0016042 lipid catabolic process;GO:0006629 lipid metabolic process;GO:1901575 organic substance catabolic process
AT1G11600	1.19758	1.08099e-12	CYP77B1	GO:0044550 secondary metabolite biosynthetic process;GO:0019748 secondary metabolic process;GO:0055114 oxidation-reduction process
AT1G78860	0.825649	1.1307e-12	AT1G78860
AT5G61600	0.939444	1.21583e-12	ERF104	GO:0009873 ethylene-activated signaling pathway;GO:0010087 phloem or xylem histogenesis;GO:0071369 cellular response to ethylene stimulus
AT3G07250	1.30571	1.39442e-12	AT3G07250	GO:0006913 nucleocytoplasmic transport;GO:0051169 nuclear transport;GO:0046907 intracellular transport
AT4G37370	1.28349	1.43016e-12	CYP81D8	GO:0042343 indole glucosinolate metabolic process;GO:0019760 glucosinolate metabolic process;GO:0019757 glycosinolate metabolic process
AT4G18360	0.674119	1.85517e-12	GOX3	GO:0010204 defense response signaling pathway, resistance gene-independent;GO:0009854 oxidative photosynthetic carbon pathway;GO:0050665 hydrogen peroxide biosynthetic process
AT5G52570	1.41691	1.97518e-12	BETA-OHASE 2	GO:0016123 xanthophyll biosynthetic process;GO:0016122 xanthophyll metabolic process;GO:0016117 carotenoid biosynthetic process
AT5G49690	0.770487	2.00027e-12	AT5G49690	GO:0008152 metabolic process;GO:0008150 biological_process
AT3G24220	1.06511	2.10378e-12	NCED6	GO:0009688 abscisic acid biosynthetic process;GO:0009687 abscisic acid metabolic process;GO:0016106 sesquiterpenoid biosynthetic process
AT3G54500	0.954141	2.6293e-12	AT3G54500
AT3G15780	0.801709	2.94543e-12	AT3G15780	GO:0008150 biological_process
AT5G22460	1.13186	3.42435e-12	AT5G22460
AT1G21110	1.3792	3.80947e-12	IGMT3	GO:0032259 methylation;GO:0019438 aromatic compound biosynthetic process;GO:0006725 cellular aromatic compound metabolic process
AT2G37760	0.680665	3.9719e-12	AKR4C8	GO:0009414 response to water deprivation;GO:0046686 response to cadmium ion;GO:0009415 response to water
AT1G28230	1.46903	4.1552e-12	PUP1	GO:0010184 cytokinin transport;GO:0006863 purine nucleobase transport;GO:0015851 nucleobase transport
AT1G26410	1.46539	4.30305e-12	AT1G26410	GO:0071456 cellular response to hypoxia;GO:0036294 cellular response to decreased oxygen levels;GO:0071453 cellular response to oxygen levels
AT5G63790	0.8176	4.69257e-12	NAC102	GO:0019760 glucosinolate metabolic process;GO:0019757 glycosinolate metabolic process;GO:0016143 S-glycoside metabolic process
AT5G17540	1.4149	5.40121e-12	AT5G17540
AT2G24600	0.89849	5.56188e-12	AT2G24600	GO:0008150 biological_process
AT4G02360	0.656962	6.4952e-12	AT4G02360	GO:0008150 biological_process
AT4G31860	0.699133	1.00629e-11	AT4G31860	GO:0006470 protein dephosphorylation;GO:0016311 dephosphorylation;GO:0006796 phosphate-containing compound metabolic process
AT3G44798	1.07879	1.03225e-11	AT3G44798	GO:0008150 biological_process
AT1G14890	0.876086	1.10314e-11	AT1G14890	GO:0043086 negative regulation of catalytic activity;GO:0044092 negative regulation of molecular function;GO:0050790 regulation of catalytic activity
AT5G54080	0.652489	1.11863e-11	HGO	GO:1902000 homogentisate catabolic process;GO:1901999 homogentisate metabolic process;GO:0006559 L-phenylalanine catabolic process
AT5G36220	1.4133	1.58553e-11	CYP81D1	GO:0042343 indole glucosinolate metabolic process;GO:0019760 glucosinolate metabolic process;GO:0019757 glycosinolate metabolic process
AT4G01870	1.41849	2.09012e-11	AT4G01870
AT1G59700	0.79429	2.11159e-11	GSTU16	GO:0009407 toxin catabolic process;GO:0009404 toxin metabolic process;GO:0006749 glutathione metabolic process
AT1G17830	1.12282	2.8391e-11	AT1G17830	GO:0008150 biological_process
AT2G29940	1.37472	2.87227e-11	ABCG31	GO:0006855 drug transmembrane transport;GO:0015893 drug transport;GO:0042493 response to drug
AT2G10940	0.811672	3.36814e-11	AT2G10940	GO:0006869 lipid transport;GO:0010876 lipid localization;GO:0071702 organic substance transport
AT5G58650	1.21477	3.41317e-11	PSY1	GO:0009658 chloroplast organization;GO:0009657 plastid organization;GO:0042127 regulation of cell proliferation
AT1G78780	0.617882	3.68576e-11	AT1G78780	GO:0008150 biological_process
AT2G21130	0.619078	3.90867e-11	AT2G21130	GO:0000413 protein peptidyl-prolyl isomerization;GO:0018208 peptidyl-proline modification;GO:0006457 protein folding
AT1G55152	0.769633	4.00236e-11	AT1G55152	GO:0008150 biological_process
AT1G67600	0.787619	4.77504e-11	AT1G67600	GO:0008150 biological_process
AT5G07220	0.586651	5.23703e-11	BAG3
AT3G03470	0.717563	5.34278e-11	CYP89A9	GO:0044550 secondary metabolite biosynthetic process;GO:0019748 secondary metabolic process;GO:0055114 oxidation-reduction process
AT4G20260	1.39865	5.34278e-11	PCAP1	GO:0071325 cellular response to mannitol stimulus;GO:0010350 cellular response to magnesium starvation;GO:0031117 positive regulation of microtubule depolymerization
AT1G01650	0.789753	5.8075e-11	SPPL4	GO:0006508 proteolysis;GO:0019538 protein metabolic process;GO:1901564 organonitrogen compound metabolic process
AT2G43570	1.33714	6.72119e-11	CHI	GO:0072722 response to amitrole;GO:0010272 response to silver ion;GO:0009627 systemic acquired resistance
AT5G49360	1.1183	8.50589e-11	BXL1	GO:0010214 seed coat development;GO:0048316 seed development;GO:0010154 fruit development
AT4G37450	0.844569	8.61851e-11	AGP18	GO:0009554 megasporogenesis;GO:0048236 plant-type sporogenesis;GO:0009553 embryo sac development
AT1G16510	1.32232	8.89809e-11	SAUR41	GO:0090057 root radial pattern formation;GO:0009958 positive gravitropism;GO:0009956 radial pattern formation
AT1G77100	1.3417	1.21837e-10	AT1G77100	GO:0042744 hydrogen peroxide catabolic process;GO:0042743 hydrogen peroxide metabolic process;GO:0051187 cofactor catabolic process
AT1G01240	0.621951	1.31624e-10	AT1G01240
AT3G52561	1.21257	1.4238e-10	AT3G52561	GO:0008150 biological_process
AT5G59340	0.858839	1.67671e-10	WOX2	GO:0010654 apical cell fate commitment;GO:0090451 cotyledon boundary formation;GO:0009942 longitudinal axis specification
AT1G28640	1.1867	1.68908e-10	AT1G28640	GO:0016042 lipid catabolic process;GO:0006629 lipid metabolic process;GO:1901575 organic substance catabolic process
AT2G32800	1.15728	1.81678e-10	AP4.3A	GO:0071446 cellular response to salicylic acid stimulus;GO:0071395 cellular response to jasmonic acid stimulus;GO:0009751 response to salicylic acid
AT1G71140	0.594876	1.81924e-10	AT1G71140	GO:0046618 drug export;GO:0015893 drug transport;GO:0042493 response to drug
AT5G66080	0.680446	1.8211e-10	AT5G66080	GO:0006470 protein dephosphorylation;GO:0016311 dephosphorylation;GO:0006796 phosphate-containing compound metabolic process
AT5G46230	0.992963	1.85447e-10	AT5G46230	GO:0008150 biological_process
AT2G36770	1.21008	2.24821e-10	AT2G36770	GO:0008152 metabolic process;GO:0008150 biological_process
AT1G10070	1.35173	2.3162e-10	BCAT-2	GO:0009097 isoleucine biosynthetic process;GO:0009099 valine biosynthetic process;GO:0009098 leucine biosynthetic process
AT5G53270	1.3351	2.67158e-10	AT5G53270	GO:0007275 multicellular organism development;GO:0048856 anatomical structure development;GO:0032502 developmental process
AT5G08790	0.879901	2.8821e-10	ATAF2	GO:0010099 regulation of photomorphogenesis;GO:2000030 regulation of response to red or far red light;GO:0009640 photomorphogenesis
AT3G04040	1.34162	3.06321e-10	AT3G04040	GO:0008150 biological_process
AT1G30110	1.2226	3.1351e-10	NUDX25	GO:0015967 diadenosine tetraphosphate catabolic process;GO:0015965 diadenosine tetraphosphate metabolic process;GO:0015961 diadenosine polyphosphate catabolic process
AT1G48530	0.839761	3.52707e-10	AT1G48530
AT3G61040	1.27649	4.3782e-10	CYP76C7	GO:0044550 secondary metabolite biosynthetic process;GO:0019748 secondary metabolic process;GO:0055114 oxidation-reduction process
AT5G48540	0.820535	5.08038e-10	AT5G48540	GO:0080167 response to karrikin;GO:0009628 response to abiotic stimulus;GO:0050896 response to stimulus
AT3G03620	0.730825	5.24856e-10	AT3G03620
AT1G75810	0.612231	6.061e-10	AT1G75810	GO:0008150 biological_process
AT1G30220	1.11536	6.78148e-10	INT2	GO:0015798 myo-inositol transport;GO:0046323 glucose import;GO:0015791 polyol transport
AT3G05880	0.947956	6.78391e-10	RCI2A	GO:0042538 hyperosmotic salinity response;GO:0006972 hyperosmotic response;GO:0009737 response to abscisic acid
AT3G48390	0.617399	7.40134e-10	AT3G48390	GO:0090549 response to carbon starvation;GO:0009646 response to absence of light;GO:0009642 response to light intensity
AT3G26580	0.673131	7.82767e-10	AT3G26580	GO:0008150 biological_process
AT3G44260	0.646435	8.34821e-10	CAF1a	GO:0043928 exonucleolytic nuclear-transcribed mRNA catabolic process involved in deadenylation-dependent decay;GO:0000289 nuclear-transcribed mRNA poly(A) tail shortening;GO:0000291 nuclear-transcribed mRNA catabolic process, exonucleolytic
AT2G14520	0.791794	9.16655e-10	AT2G14520	GO:0008150 biological_process
AT1G68240	0.769041	1.02295e-09	AT1G68240	GO:0010262 somatic embryogenesis;GO:0009793 embryo development ending in seed dormancy;GO:0048316 seed development
AT5G20230	1.13757	1.2932e-09	BCB	GO:0015690 aluminum cation transport;GO:1901141 regulation of lignin biosynthetic process;GO:2000762 regulation of phenylpropanoid metabolic process
AT2G26150	1.29592	1.29586e-09	HSFA2	GO:0009644 response to high light intensity;GO:0010286 heat acclimation;GO:0010200 response to chitin
AT3G04360	1.10421	1.38999e-09	AT3G04360	GO:0008150 biological_process
AT1G55450	1.0862	1.4519e-09	AT1G55450	GO:0009651 response to salt stress;GO:0006970 response to osmotic stress;GO:0009628 response to abiotic stimulus
AT3G55240	1.25017	1.83007e-09	AT3G55240	GO:0032502 developmental process;GO:0008150 biological_process
AT1G06500	0.592058	2.17119e-09	AT1G06500	GO:0008150 biological_process
AT2G37330	1.27183	2.21841e-09	ALS3	GO:0010044 response to aluminum ion;GO:0010038 response to metal ion;GO:0010035 response to inorganic substance
AT5G57660	0.626997	2.5521e-09	COL5	GO:0009909 regulation of flower development;GO:0048831 regulation of shoot system development;GO:0009908 flower development
AT4G23670	1.23377	2.58518e-09	AT4G23670	GO:0046686 response to cadmium ion;GO:0009651 response to salt stress;GO:0042742 defense response to bacterium
AT5G16980	0.890586	3.29912e-09	AT5G16980	GO:0006979 response to oxidative stress;GO:0006950 response to stress;GO:0050896 response to stimulus
AT4G01700	0.766023	3.53515e-09	AT4G01700	GO:0006032 chitin catabolic process;GO:0002239 response to oomycetes;GO:1901072 glucosamine-containing compound catabolic process
AT3G15356	1.0874	3.58807e-09	AT3G15356	GO:0071323 cellular response to chitin;GO:0009817 defense response to fungus, incompatible interaction;GO:0009873 ethylene-activated signaling pathway
AT5G24470	0.75625	4.94732e-09	PRR5	GO:0010218 response to far red light;GO:0010114 response to red light;GO:0009640 photomorphogenesis
AT5G05220	1.23884	5.04784e-09	AT5G05220	GO:0008150 biological_process
AT1G14200	0.666645	6.12003e-09	AT1G14200
AT5G53220	1.20443	6.63974e-09	AT5G53220	GO:0008150 biological_process
AT2G03810	0.672456	7.25147e-09	AT2G03810
AT3G07500	0.761438	7.94679e-09	FRF2	GO:0010018 far-red light signaling pathway;GO:0071490 cellular response to far red light;GO:0009585 red, far-red light phototransduction
AT5G40970	0.63296	8.02011e-09	AT5G40970	GO:0008150 biological_process
AT4G36900	1.07877	9.86471e-09	RAP2.10	GO:0009873 ethylene-activated signaling pathway;GO:0071369 cellular response to ethylene stimulus;GO:0009723 response to ethylene
AT2G31585	0.765107	1.0556e-08	AT2G31585	GO:0008150 biological_process
AT3G45730	1.22445	1.0606e-08	AT3G45730	GO:0008150 biological_process
AT5G18310	0.662251	1.32383e-08	AT5G18310	GO:0008150 biological_process
AT5G01750	0.686647	1.4614e-08	AT5G01750
AT1G06570	0.610102	1.46193e-08	PDS1	GO:0010236 plastoquinone biosynthetic process;GO:0016117 carotenoid biosynthetic process;GO:0006559 L-phenylalanine catabolic process
AT1G29090	0.624253	1.53203e-08	AT1G29090	GO:0006508 proteolysis;GO:0019538 protein metabolic process;GO:1901564 organonitrogen compound metabolic process
AT4G33980	1.0943	1.63067e-08	AT4G33980	GO:0048573 photoperiodism, flowering;GO:0010228 vegetative to reproductive phase transition of meristem;GO:0009648 photoperiodism
AT2G27310	1.1991	1.68229e-08	AT2G27310	GO:0008150 biological_process
AT4G09590	1.14853	1.70079e-08	NHL22	GO:0009615 response to virus;GO:0051707 response to other organism;GO:0043207 response to external biotic stimulus
AT1G46554	0.598901	2.04845e-08	AT1G46554	GO:0008150 biological_process
AT1G02740	0.594206	2.15777e-08	AT1G02740	GO:0048510 regulation of timing of transition from vegetative to reproductive phase;GO:0048506 regulation of timing of meristematic phase transition;GO:0043967 histone H4 acetylation
AT4G38420	0.971029	2.37595e-08	sks9	GO:0055114 oxidation-reduction process;GO:0008152 metabolic process;GO:0008150 biological_process
AT1G14370	0.619384	2.43672e-08	APK2A	GO:0006468 protein phosphorylation;GO:0006952 defense response;GO:0016310 phosphorylation
AT3G19580	0.682451	2.47965e-08	ZF2	GO:0042538 hyperosmotic salinity response;GO:0009738 abscisic acid-activated signaling pathway;GO:0010200 response to chitin
AT5G01790	0.862443	2.82608e-08	AT5G01790	GO:0008150 biological_process
AT3G63040	1.18655	3.16433e-08	AT3G63040	GO:0008150 biological_process
AT5G07500	1.12855	3.43641e-08	PEI1	GO:0009793 embryo development ending in seed dormancy;GO:0048316 seed development;GO:0010154 fruit development
AT3G51890	0.721389	4.17217e-08	AT3G51890	GO:0072583 clathrin-dependent endocytosis;GO:0006898 receptor-mediated endocytosis;GO:0006897 endocytosis
AT5G53260	1.15201	4.53139e-08	AT5G53260	GO:0007275 multicellular organism development;GO:0048856 anatomical structure development;GO:0032502 developmental process
AT2G46970	1.171	4.7587e-08	PIL1	GO:0009641 shade avoidance;GO:0010017 red or far-red light signaling pathway;GO:0071489 cellular response to red or far red light
AT1G27730	0.837515	4.89362e-08	STZ	GO:0010117 photoprotection;GO:0009644 response to high light intensity;GO:0010200 response to chitin
AT1G05060	0.810708	5.85524e-08	AT1G05060
AT5G58540	0.688849	6.08362e-08	AT5G58540	GO:0006468 protein phosphorylation;GO:0016310 phosphorylation;GO:0006796 phosphate-containing compound metabolic process
AT5G01720	1.10407	6.30917e-08	AT5G01720	GO:0006511 ubiquitin-dependent protein catabolic process;GO:0019941 modification-dependent protein catabolic process;GO:0051603 proteolysis involved in cellular protein catabolic process
AT2G35550	0.664391	6.36429e-08	BPC7	GO:0009723 response to ethylene;GO:0009725 response to hormone;GO:0009719 response to endogenous stimulus
AT4G21320	1.04085	7.98743e-08	HSA32	GO:0010286 heat acclimation;GO:0009408 response to heat;GO:0009266 response to temperature stimulus
AT1G08050	0.7878	8.00411e-08	AT1G08050
AT2G28120	1.11211	8.17226e-08	AT2G28120
AT3G03520	0.743165	1.02891e-07	NPC3	GO:0016036 cellular response to phosphate starvation;GO:0009395 phospholipid catabolic process;GO:0009267 cellular response to starvation
AT3G24420	1.14456	1.18459e-07	AT3G24420
AT4G22530	0.73001	1.33821e-07	AT4G22530
AT1G36060	1.14074	1.37348e-07	TG	GO:0009873 ethylene-activated signaling pathway;GO:0071369 cellular response to ethylene stimulus;GO:0009723 response to ethylene
AT5G08240	0.7069	1.38943e-07	AT5G08240	GO:0008150 biological_process
AT5G26260	0.72398	1.4639e-07	AT5G26260
AT2G13360	0.595239	1.49868e-07	AGT	GO:0019265 glycine biosynthetic process, by transamination of glyoxylate;GO:0006545 glycine biosynthetic process;GO:0006544 glycine metabolic process
AT1G71000	1.03364	1.50158e-07	AT1G71000	GO:0006457 protein folding;GO:0009987 cellular process;GO:0008150 biological_process
AT1G22370	0.8715	1.57128e-07	UGT85A5	GO:0008152 metabolic process;GO:0008150 biological_process
AT2G42150	1.01787	1.74654e-07	AT2G42150
AT1G71340	0.724056	1.79184e-07	GDPD4	GO:0006071 glycerol metabolic process;GO:0019400 alditol metabolic process;GO:0019751 polyol metabolic process
AT4G29820	0.678518	1.99425e-07	CFIM-25	GO:0006378 mRNA polyadenylation;GO:0031124 mRNA 3'-end processing;GO:0043631 RNA polyadenylation
AT2G05520	0.919193	2.00134e-07	GRP-3	GO:0009269 response to desiccation;GO:0010044 response to aluminum ion;GO:0009751 response to salicylic acid
AT1G74410	0.748322	2.08802e-07	AT1G74410	GO:0010200 response to chitin;GO:0010243 response to organonitrogen compound;GO:1901698 response to nitrogen compound
AT4G32770	0.627837	2.15817e-07	VTE1	GO:0009915 phloem sucrose loading;GO:0016122 xanthophyll metabolic process;GO:0010189 vitamin E biosynthetic process
AT1G65390	0.783076	2.21754e-07	PP2-A5	GO:0006952 defense response;GO:0006950 response to stress;GO:0007165 signal transduction
AT4G33050	1.11835	2.51151e-07	EDA39	GO:0010197 polar nucleus fusion;GO:0009559 embryo sac central cell differentiation;GO:0009561 megagametogenesis
AT2G41180	0.943351	2.67239e-07	SIB2	GO:0051091 positive regulation of DNA binding transcription factor activity;GO:0051090 regulation of DNA binding transcription factor activity;GO:0044093 positive regulation of molecular function
AT4G23493	1.06847	2.68089e-07	AT4G23493	GO:0008150 biological_process
AT4G37420	1.01911	2.90436e-07	AT4G37420	GO:0008150 biological_process
AT1G49470	0.914127	3.17157e-07	AT1G49470	GO:0008150 biological_process
AT5G60100	0.958283	3.53803e-07	PRR3	GO:0032091 negative regulation of protein binding;GO:0042752 regulation of circadian rhythm;GO:0000160 phosphorelay signal transduction system
AT1G51680	1.04661	3.59059e-07	4CL1	GO:0009698 phenylpropanoid metabolic process;GO:0009411 response to UV;GO:0009620 response to fungus
AT3G16450	0.667469	3.62609e-07	JAL33	GO:0010043 response to zinc ion;GO:0009409 response to cold;GO:0010038 response to metal ion
AT5G47610	1.03316	3.73312e-07	AT5G47610	GO:0016567 protein ubiquitination;GO:0032446 protein modification by small protein conjugation;GO:0070647 protein modification by small protein conjugation or removal
AT1G14490	0.631922	3.88483e-07	AT1G14490	GO:0006355 regulation of transcription, DNA-templated;GO:1903506 regulation of nucleic acid-templated transcription;GO:0006351 transcription, DNA-templated
AT1G76720	0.703515	3.88712e-07	AT1G76720	GO:0006413 translational initiation;GO:0006412 translation;GO:0043043 peptide biosynthetic process
AT2G30250	1.09478	4.39955e-07	WRKY25	GO:0070370 cellular heat acclimation;GO:0010286 heat acclimation;GO:0034605 cellular response to heat
AT3G28210	0.892773	4.90447e-07	PMZ	GO:0010200 response to chitin;GO:0009737 response to abscisic acid;GO:0097305 response to alcohol
AT1G69790	1.0737	5.30362e-07	AT1G69790	GO:0006468 protein phosphorylation;GO:0006952 defense response;GO:0016310 phosphorylation
AT2G26530	0.907606	5.35003e-07	AR781	GO:0008150 biological_process
AT1G02340	1.08763	5.70197e-07	HFR1	GO:0009785 blue light signaling pathway;GO:0009585 red, far-red light phototransduction;GO:0071483 cellular response to blue light
AT2G41100	1.07624	5.94258e-07	TCH3	GO:0009652 thigmotropism;GO:0009646 response to absence of light;GO:0009606 tropism
ATMG01220	0.825709	6.26625e-07	None	None
AT3G04720	1.07044	6.85267e-07	PR4	GO:0080027 response to herbivore;GO:0009817 defense response to fungus, incompatible interaction;GO:0009627 systemic acquired resistance
AT1G55920	0.7387	6.85675e-07	SERAT2;1	GO:0006535 cysteine biosynthetic process from serine;GO:0009970 cellular response to sulfate starvation;GO:0019344 cysteine biosynthetic process
AT5G47070	0.64082	6.99157e-07	AT5G47070	GO:0006952 defense response;GO:0006950 response to stress;GO:0050896 response to stimulus
AT1G01250	1.07362	8.22493e-07	AT1G01250	GO:0009873 ethylene-activated signaling pathway;GO:0071369 cellular response to ethylene stimulus;GO:0009723 response to ethylene
AT4G27657	0.856192	9.01805e-07	AT4G27657	GO:0008150 biological_process
AT1G60970	0.833124	9.67233e-07	AT1G60970	GO:0006886 intracellular protein transport;GO:0015031 protein transport;GO:0015833 peptide transport
AT3G51440	0.859795	9.79619e-07	AT3G51440	GO:0009821 alkaloid biosynthetic process;GO:0009820 alkaloid metabolic process;GO:0009751 response to salicylic acid
AT5G41830	0.875641	1.0206e-06	AT5G41830	GO:0008150 biological_process
AT3G44006	1.05153	1.03221e-06	AT3G44006	GO:0008150 biological_process
AT3G26740	0.918797	1.09688e-06	CCL	GO:0007623 circadian rhythm;GO:0048511 rhythmic process;GO:0008150 biological_process
ATMG00560	0.748184	1.10796e-06	None	None
AT3G30460	1.0301	1.17507e-06	AT3G30460
AT2G45570	0.980712	1.19005e-06	CYP76C2	GO:0044550 secondary metabolite biosynthetic process;GO:0019748 secondary metabolic process;GO:0055114 oxidation-reduction process
AT5G55970	0.600579	1.2245e-06	AT5G55970
AT3G22750	1.02499	1.29972e-06	AT3G22750
AT1G67365	0.941911	1.39231e-06	AT1G67365	GO:0008150 biological_process
AT1G26380	1.04818	1.40486e-06	AT1G26380	GO:0071456 cellular response to hypoxia;GO:0036294 cellular response to decreased oxygen levels;GO:0071453 cellular response to oxygen levels
AT3G48020	0.944553	1.49981e-06	AT3G48020	GO:0008150 biological_process
AT1G02520	1.04136	1.50422e-06	ABCB11	GO:0010540 basipetal auxin transport;GO:0009926 auxin polar transport;GO:0060918 auxin transport
AT5G05340	1.04792	1.51609e-06	PRX52	GO:1901430 positive regulation of syringal lignin biosynthetic process;GO:1901428 regulation of syringal lignin biosynthetic process;GO:1901066 syringal lignin biosynthetic process
AT3G20340	0.836689	1.61378e-06	AT3G20340	GO:0006979 response to oxidative stress;GO:0006950 response to stress;GO:0050896 response to stimulus
AT4G18280	0.942978	1.90795e-06	AT4G18280	GO:0008150 biological_process
AT2G43510	1.00465	1.91235e-06	TI1	GO:0031640 killing of cells of other organism;GO:0044364 disruption of cells of other organism;GO:0050832 defense response to fungus
AT1G12040	0.944915	1.95074e-06	LRX1	GO:0010054 trichoblast differentiation;GO:0010053 root epidermal cell differentiation;GO:0010015 root morphogenesis
AT3G05360	0.864577	2.18065e-06	RLP30	GO:0032491 detection of molecule of fungal origin;GO:0002240 response to molecule of oomycetes origin;GO:0010204 defense response signaling pathway, resistance gene-independent
AT1G21670	0.617737	2.4899e-06	AT1G21670
AT2G42975	0.662371	2.62807e-06	AT2G42975	GO:0008150 biological_process
AT4G01070	0.969823	2.66962e-06	GT72B1	GO:0042178 xenobiotic catabolic process;GO:0009809 lignin biosynthetic process;GO:0009808 lignin metabolic process
AT5G46050	0.922725	2.89066e-06	PTR3	GO:0080052 response to histidine;GO:0042939 tripeptide transport;GO:0042938 dipeptide transport
AT4G04810	0.726949	3.06897e-06	MSRB4	GO:0030091 protein repair;GO:0006979 response to oxidative stress;GO:0055114 oxidation-reduction process
AT1G11170	0.964754	3.07571e-06	AT1G11170	GO:0008150 biological_process
AT3G26220	0.921735	3.13543e-06	CYP71B3	GO:0044550 secondary metabolite biosynthetic process;GO:0019748 secondary metabolic process;GO:0055114 oxidation-reduction process
AT3G14060	0.977437	3.13655e-06	AT3G14060	GO:0008150 biological_process
AT1G31480	0.730594	3.41604e-06	SGR2	GO:0009660 amyloplast organization;GO:0009959 negative gravitropism;GO:0009590 detection of gravity
AT2G31130	0.650275	3.44332e-06	AT2G31130	GO:0008150 biological_process
AT4G04925	0.602892	3.85699e-06	AT4G04925	GO:0008150 biological_process
AT2G34360	0.816807	4.367e-06	AT2G34360
AT4G02410	0.999085	4.38638e-06	AT4G02410	GO:0006468 protein phosphorylation;GO:0016310 phosphorylation;GO:0006796 phosphate-containing compound metabolic process
AT3G45970	0.735875	4.54603e-06	EXLA1	GO:0009828 plant-type cell wall loosening;GO:0009827 plant-type cell wall modification;GO:0009664 plant-type cell wall organization
AT5G50700	0.87269	4.65358e-06	HSD1	GO:0055114 oxidation-reduction process;GO:0008152 metabolic process;GO:0008150 biological_process
AT1G75110	0.621525	4.6773e-06	RRA2	GO:0080147 root hair cell development;GO:0048765 root hair cell differentiation;GO:0048764 trichoblast maturation
AT5G40382	0.99948	4.81182e-06	AT5G40382
AT3G06210	0.810527	5.31693e-06	AT3G06210	GO:0008150 biological_process
AT4G01525.1	0.83052	5.47787e-06	SADHU5-1
AT5G65280	0.642788	5.69024e-06	GCL1	GO:0007165 signal transduction;GO:0023052 signaling;GO:0007154 cell communication
ATMG01170	0.591424	5.81769e-06	None	None
AT5G06570	0.693373	5.93085e-06	AT5G06570	GO:0008152 metabolic process;GO:0008150 biological_process
AT5G16200	0.698523	6.22614e-06	AT5G16200	GO:0008150 biological_process
AT4G23190	0.958163	6.62947e-06	CRK11	GO:0009816 defense response to bacterium, incompatible interaction;GO:0009814 defense response, incompatible interaction;GO:0042742 defense response to bacterium
AT2G45040	0.940634	6.86554e-06	AT2G45040	GO:0006508 proteolysis;GO:0019538 protein metabolic process;GO:1901564 organonitrogen compound metabolic process
AT2G31880	0.624058	6.88884e-06	SOBIR1	GO:0060862 negative regulation of floral organ abscission;GO:0060860 regulation of floral organ abscission;GO:0010227 floral organ abscission
AT1G14870	0.794444	6.8943e-06	PCR2	GO:0006979 response to oxidative stress;GO:0006950 response to stress;GO:0050896 response to stimulus
AT3G51920	0.93484	6.92203e-06	CAM9	GO:0005513 detection of calcium ion;GO:0009414 response to water deprivation;GO:0051592 response to calcium ion
AT4G18620	0.983804	6.95789e-06	PYL13
AT1G30700	0.951743	7.02759e-06	AT1G30700	GO:0055114 oxidation-reduction process;GO:0008152 metabolic process;GO:0008150 biological_process
AT5G16010	0.595423	7.80408e-06	AT5G16010	GO:0006629 lipid metabolic process;GO:0044238 primary metabolic process;GO:0071704 organic substance metabolic process
AT5G59530	0.874993	7.9936e-06	AT5G59530	GO:0055114 oxidation-reduction process;GO:0008152 metabolic process;GO:0008150 biological_process
AT4G38780	0.819292	8.25361e-06	AT4G38780	GO:0000398 mRNA splicing, via spliceosome;GO:0000377 RNA splicing, via transesterification reactions with bulged adenosine as nucleophile;GO:0000375 RNA splicing, via transesterification reactions
AT5G19240	0.934383	9.55729e-06	AT5G19240	GO:0008150 biological_process
AT3G63380	0.921529	9.88688e-06	ACA12	GO:0070588 calcium ion transmembrane transport;GO:0099132 ATP hydrolysis coupled cation transmembrane transport;GO:0006816 calcium ion transport
AT5G42900	0.920321	1.13148e-05	COR27	GO:0010228 vegetative to reproductive phase transition of meristem;GO:0080167 response to karrikin;GO:0042752 regulation of circadian rhythm
AT2G41010	0.766438	1.14279e-05	CAMBP25	GO:0010337 regulation of salicylic acid metabolic process;GO:0009696 salicylic acid metabolic process;GO:0032350 regulation of hormone metabolic process
AT1G70440	0.868728	1.18235e-05	SRO3	GO:0007275 multicellular organism development;GO:0048856 anatomical structure development;GO:0032502 developmental process
AT1G66480	0.924183	1.20597e-05	AT1G66480
AT4G20820	0.960065	1.24191e-05	AT4G20820	GO:0055114 oxidation-reduction process;GO:0008152 metabolic process;GO:0008150 biological_process
AT1G13990	0.63263	1.28214e-05	AT1G13990	GO:0008150 biological_process
AT1G77090	0.74167	1.33894e-05	AT1G77090	GO:0015979 photosynthesis;GO:0044237 cellular metabolic process;GO:0008152 metabolic process
AT3G12700	0.771981	1.51502e-05	NANA	GO:0010492 maintenance of shoot apical meristem identity;GO:0010019 chloroplast-nucleus signaling pathway;GO:0010074 maintenance of meristem identity
AT1G25400	0.918832	1.52895e-05	AT1G25400	GO:0008150 biological_process
AT3G29670	0.916939	1.68301e-05	PMAT2	GO:0009636 response to toxic substance;GO:0042221 response to chemical;GO:0050896 response to stimulus
AT1G77530	0.853308	1.72258e-05	AT1G77530	GO:0009809 lignin biosynthetic process;GO:0009808 lignin metabolic process;GO:0009699 phenylpropanoid biosynthetic process
AT2G42950	0.779505	1.78412e-05	AT2G42950	GO:0030001 metal ion transport;GO:0006812 cation transport;GO:0006811 ion transport
AT3G55120	0.854613	2.08813e-05	TT5	GO:0010224 response to UV-B;GO:0009813 flavonoid biosynthetic process;GO:0080167 response to karrikin
AT3G26290	0.900911	2.10102e-05	CYP71B26	GO:0044550 secondary metabolite biosynthetic process;GO:0019748 secondary metabolic process;GO:0055114 oxidation-reduction process
AT1G63040	0.933223	2.38182e-05	AT1G63040
AT5G41660	0.903314	2.49339e-05	AT5G41660	GO:0008150 biological_process
AT1G08630	0.791032	2.49831e-05	THA1	GO:0006567 threonine catabolic process;GO:0006545 glycine biosynthetic process;GO:0006566 threonine metabolic process
AT1G28260	0.601937	2.54057e-05	AT1G28260	GO:0008150 biological_process
AT5G05600	0.655379	2.61252e-05	AT5G05600	GO:2000022 regulation of jasmonic acid mediated signaling pathway;GO:0009867 jasmonic acid mediated signaling pathway;GO:0071395 cellular response to jasmonic acid stimulus
AT4G28170	0.858258	2.62278e-05	AT4G28170	GO:0008150 biological_process
AT4G07408	0.815513	2.64806e-05	AT4G07408	GO:0008150 biological_process
AT3G06420	0.853152	2.67495e-05	ATG8H	GO:0006995 cellular response to nitrogen starvation;GO:0043562 cellular response to nitrogen levels;GO:0009267 cellular response to starvation
AT1G55675	0.668962	2.70411e-05	AT1G55675	GO:0008150 biological_process
AT2G22500	0.706053	2.89836e-05	UCP5	GO:0071423 malate transmembrane transport;GO:0071422 succinate transmembrane transport;GO:0015729 oxaloacetate transport
AT4G24972	0.795622	3.0321e-05	TPD1	GO:0048653 anther development;GO:0048443 stamen development;GO:0048466 androecium development
AT5G16450	0.598508	3.17681e-05	AT5G16450	GO:0051252 regulation of RNA metabolic process;GO:0019219 regulation of nucleobase-containing compound metabolic process;GO:0016070 RNA metabolic process
AT2G15480	0.844345	3.2499e-05	UGT73B5	GO:0051707 response to other organism;GO:0043207 response to external biotic stimulus;GO:0009607 response to biotic stimulus
AT1G10610	0.914715	3.25077e-05	AT1G10610	GO:0006355 regulation of transcription, DNA-templated;GO:1903506 regulation of nucleic acid-templated transcription;GO:0006351 transcription, DNA-templated
AT5G49520	0.890537	3.36818e-05	WRKY48	GO:0010200 response to chitin;GO:0042742 defense response to bacterium;GO:0009617 response to bacterium
AT1G07150	0.90169	3.66015e-05	MAPKKK13	GO:0032147 activation of protein kinase activity;GO:0045860 positive regulation of protein kinase activity;GO:0033674 positive regulation of kinase activity
AT1G69920	0.90954	3.67789e-05	GSTU12	GO:0009407 toxin catabolic process;GO:0009404 toxin metabolic process;GO:0006749 glutathione metabolic process
AT3G51750	0.672078	3.76813e-05	AT3G51750	GO:0008150 biological_process
AT1G76070	0.875549	3.8262e-05	AT1G76070	GO:0008150 biological_process
AT5G62480	0.907321	3.92869e-05	GSTU9	GO:0009407 toxin catabolic process;GO:0009404 toxin metabolic process;GO:0006749 glutathione metabolic process
AT4G30270	0.819548	4.03401e-05	XTH24	GO:0009828 plant-type cell wall loosening;GO:0010411 xyloglucan metabolic process;GO:0009740 gibberellic acid mediated signaling pathway
AT5G20480	0.901748	4.71915e-05	EFR	GO:0010204 defense response signaling pathway, resistance gene-independent;GO:0016045 detection of bacterium;GO:0010359 regulation of anion channel activity
AT3G21780	0.817721	4.81703e-05	UGT71B6	GO:0046345 abscisic acid catabolic process;GO:0043290 apocarotenoid catabolic process;GO:0016107 sesquiterpenoid catabolic process
AT5G09540	0.730578	5.13685e-05	AT5G09540	GO:0006457 protein folding;GO:0009987 cellular process;GO:0008150 biological_process
AT5G11970	0.603061	5.56126e-05	AT5G11970	GO:0008150 biological_process
AT5G22690	0.765427	5.88452e-05	AT5G22690	GO:0006952 defense response;GO:0006950 response to stress;GO:0050896 response to stimulus
AT3G58200	0.869472	5.99753e-05	AT3G58200	GO:0008150 biological_process
AT5G43980	0.741751	7.21289e-05	PDLP1	GO:0046739 transport of virus in multicellular host;GO:0044000 movement in host;GO:0051814 movement in other organism involved in symbiotic interaction
AT1G29670	0.872173	7.56631e-05	AT1G29670	GO:0016042 lipid catabolic process;GO:0006629 lipid metabolic process;GO:1901575 organic substance catabolic process
AT1G67850	0.658439	7.79687e-05	AT1G67850	GO:0008150 biological_process
AT5G55180	0.725616	7.93789e-05	AT5G55180
AT5G66480	0.632461	8.29348e-05	AT5G66480	GO:0008150 biological_process
AT2G25330	0.780535	8.43025e-05	AT2G25330
AT2G37770	0.868434	8.45088e-05	ChlAKR	GO:0009414 response to water deprivation;GO:0009415 response to water;GO:0009409 response to cold
AT1G26420	0.808649	8.47974e-05	AT1G26420	GO:0055114 oxidation-reduction process;GO:0008152 metabolic process;GO:0008150 biological_process
AT5G41080	0.708864	8.64251e-05	GDPD2	GO:0030643 cellular phosphate ion homeostasis;GO:0072502 cellular trivalent inorganic anion homeostasis;GO:0072501 cellular divalent inorganic anion homeostasis
AT5G43860	0.607276	8.9619e-05	CLH2	GO:0015996 chlorophyll catabolic process;GO:0006787 porphyrin-containing compound catabolic process;GO:0033015 tetrapyrrole catabolic process
AT3G44042.1	0.839637	9.08951e-05	SADHU3-1
AT1G65310	0.809675	9.16601e-05	XTH17	GO:0010411 xyloglucan metabolic process;GO:0010410 hemicellulose metabolic process;GO:0010383 cell wall polysaccharide metabolic process
AT3G60160	0.755028	9.50875e-05	ABCC9	GO:0009624 response to nematode;GO:0051707 response to other organism;GO:0043207 response to external biotic stimulus
AT5G59820	0.867436	9.67258e-05	RHL41	GO:0009643 photosynthetic acclimation;GO:0009631 cold acclimation;GO:0010224 response to UV-B
AT5G28610	0.86221	0.00010698	AT5G28610	GO:0008150 biological_process
AT3G29260	0.719527	0.000112647	AT3G29260	GO:0055114 oxidation-reduction process;GO:0008152 metabolic process;GO:0008150 biological_process
AT3G05270	0.741332	0.000113952	AT3G05270	GO:0060178 regulation of exocyst localization;GO:0051601 exocyst localization;GO:0034629 cellular protein-containing complex localization
AT5G47220	0.76057	0.000116757	ERF2	GO:0009864 induced systemic resistance, jasmonic acid mediated signaling pathway;GO:0009682 induced systemic resistance;GO:0009867 jasmonic acid mediated signaling pathway
AT1G75750	0.789007	0.000118044	GASA1	GO:0009740 gibberellic acid mediated signaling pathway;GO:0010476 gibberellin mediated signaling pathway;GO:0071370 cellular response to gibberellin stimulus
AT2G29490	0.793649	0.000118233	GSTU1	GO:0009407 toxin catabolic process;GO:0009404 toxin metabolic process;GO:0006749 glutathione metabolic process
AT1G02660	0.656602	0.000121877	AT1G02660	GO:0006629 lipid metabolic process;GO:0044238 primary metabolic process;GO:0071704 organic substance metabolic process
AT1G06800	0.608628	0.000124407	PLA-I{gamma}1	GO:0016042 lipid catabolic process;GO:0006629 lipid metabolic process;GO:1901575 organic substance catabolic process
AT1G67626.1	0.801622	0.000126755	AT1G67626
AT1G25560	0.648819	0.000140829	TEM1	GO:0048573 photoperiodism, flowering;GO:0009873 ethylene-activated signaling pathway;GO:0071369 cellular response to ethylene stimulus
AT4G25810	0.784997	0.000141959	XTR6	GO:0010411 xyloglucan metabolic process;GO:0010410 hemicellulose metabolic process;GO:0010383 cell wall polysaccharide metabolic process
AT1G02360	0.836846	0.000148459	AT1G02360	GO:0002239 response to oomycetes;GO:0051707 response to other organism;GO:0043207 response to external biotic stimulus
AT4G37070	0.718409	0.000153083	PLP1	GO:0010311 lateral root formation;GO:0010102 lateral root morphogenesis;GO:0010101 post-embryonic root morphogenesis
AT3G24070	0.601944	0.000154508	AT3G24070	GO:0008150 biological_process
AT4G23180	0.760282	0.000156246	CRK10	GO:0042742 defense response to bacterium;GO:0009617 response to bacterium;GO:0098542 defense response to other organism
AT3G44550	0.843994	0.000157493	FAR5	GO:0009556 microsporogenesis;GO:0010345 suberin biosynthetic process;GO:0048236 plant-type sporogenesis
AT2G26560	0.836789	0.000169286	PLA2A	GO:0031408 oxylipin biosynthetic process;GO:0031407 oxylipin metabolic process;GO:0009626 plant-type hypersensitive response
AT4G36500	0.821218	0.000174128	AT4G36500	GO:0008150 biological_process
AT3G24500	0.743545	0.000181811	MBF1C	GO:0009873 ethylene-activated signaling pathway;GO:0071369 cellular response to ethylene stimulus;GO:0009414 response to water deprivation
AT3G62780	0.809695	0.000182079	AT3G62780	GO:0008150 biological_process
AT3G19290	0.60796	0.000191157	ABF4	GO:1903648 positive regulation of chlorophyll catabolic process;GO:1901406 positive regulation of tetrapyrrole catabolic process;GO:0010271 regulation of chlorophyll catabolic process
AT3G52450	0.744035	0.000193508	PUB22	GO:0002679 respiratory burst involved in defense response;GO:0051865 protein autoubiquitination;GO:0010200 response to chitin
AT2G47010	0.832928	0.000195906	AT2G47010	GO:0016310 phosphorylation;GO:0006796 phosphate-containing compound metabolic process;GO:0006793 phosphorus metabolic process
AT5G61610	0.784464	0.000217947	AT5G61610	GO:0019915 lipid storage;GO:0051235 maintenance of location;GO:0010876 lipid localization
AT2G21510	0.779761	0.00022416	AT2G21510	GO:0006457 protein folding;GO:0009987 cellular process;GO:0008150 biological_process
AT5G61430	0.815033	0.00023299	NAC100	GO:0006355 regulation of transcription, DNA-templated;GO:1903506 regulation of nucleic acid-templated transcription;GO:0006351 transcription, DNA-templated
AT5G60700	0.600504	0.00023607	AT5G60700	GO:0009058 biosynthetic process;GO:0008152 metabolic process;GO:0008150 biological_process
AT3G06630	0.776651	0.00024409	AT3G06630	GO:0007165 signal transduction;GO:0023052 signaling;GO:0007154 cell communication
AT4G01010	0.79842	0.000264428	CNGC13	GO:0042391 regulation of membrane potential;GO:0065008 regulation of biological quality;GO:0065007 biological regulation
AT3G57380	0.725169	0.000269041	AT3G57380
AT2G23770	0.744779	0.000272304	LYK4	GO:0071323 cellular response to chitin;GO:0010200 response to chitin;GO:0071219 cellular response to molecule of bacterial origin
AT3G26690	0.740835	0.000276238	NUDX13
AT1G11210	0.769904	0.000276309	AT1G11210	GO:0006979 response to oxidative stress;GO:0006950 response to stress;GO:0050896 response to stimulus
AT4G27520	0.696099	0.000276371	ENODL2
AT1G79270	0.809202	0.000288964	ECT8	GO:0008150 biological_process
ATMG01050	0.801153	0.000302828	None	None
AT4G30650	0.615379	0.000312428	AT4G30650	GO:0042538 hyperosmotic salinity response;GO:0006972 hyperosmotic response;GO:0050832 defense response to fungus
AT4G15236	0.72466	0.000318073	ABCG43
AT1G14280	0.807913	0.000319078	PKS2	GO:0009585 red, far-red light phototransduction;GO:0009638 phototropism;GO:0010017 red or far-red light signaling pathway
AT5G26010	0.787828	0.000325173	AT5G26010	GO:0006470 protein dephosphorylation;GO:0016311 dephosphorylation;GO:0006796 phosphate-containing compound metabolic process
AT5G23850	0.600238	0.000327489	AT5G23850
AT5G63905	0.757678	0.000334753	AT5G63905
AT3G17710	0.678276	0.000343203	AT3G17710	GO:0008150 biological_process
AT5G33395.1	0.626246	0.000387325	AT5G33395
AT1G33600	0.65359	0.000399907	AT1G33600	GO:0007165 signal transduction;GO:0023052 signaling;GO:0007154 cell communication
AT5G27420	0.795828	0.000401857	CNI1	GO:0009816 defense response to bacterium, incompatible interaction;GO:0043562 cellular response to nitrogen levels;GO:0009814 defense response, incompatible interaction
AT3G50480	0.782244	0.000450265	HR4	GO:0009609 response to symbiotic bacterium;GO:0009610 response to symbiotic fungus;GO:0009608 response to symbiont
AT1G27020	0.617077	0.000457502	AT1G27020	GO:0008150 biological_process
AT5G37670	0.663387	0.000487547	AT5G37670	GO:0009408 response to heat;GO:0000302 response to reactive oxygen species;GO:0009266 response to temperature stimulus
AT2G18980	0.74442	0.000505544	AT2G18980	GO:0042744 hydrogen peroxide catabolic process;GO:0042743 hydrogen peroxide metabolic process;GO:0051187 cofactor catabolic process
AT3G61198	0.586362	0.000533857	AT3G61198	GO:0008150 biological_process
AT1G17147	0.7593	0.000585963	AT1G17147	GO:0008150 biological_process
AT2G43930	0.774398	0.000588604	AT2G43930	GO:0006468 protein phosphorylation;GO:0016310 phosphorylation;GO:0006796 phosphate-containing compound metabolic process
AT1G80160	0.63229	0.000617594	GLYI7	GO:0005975 carbohydrate metabolic process;GO:0044238 primary metabolic process;GO:0071704 organic substance metabolic process
AT5G61520	0.757612	0.000640168	AT5G61520	GO:0055085 transmembrane transport;GO:0006810 transport;GO:0051234 establishment of localization
AT1G30730	0.751755	0.000657292	AT1G30730	GO:0055114 oxidation-reduction process;GO:0008152 metabolic process;GO:0008150 biological_process
AT5G19230	0.761303	0.000667479	AT5G19230	GO:0008150 biological_process
AT2G32190	0.764573	0.000679048	AT2G32190	GO:0008150 biological_process
AT1G72900	0.766689	0.000693127	AT1G72900	GO:0006952 defense response;GO:0006950 response to stress;GO:0007165 signal transduction
AT5G23380	0.733563	0.000693127	AT5G23380	GO:0008150 biological_process
AT5G39720	0.721949	0.000694692	AIG2L	GO:0008150 biological_process
AT2G23590	0.630949	0.000699924	MES8
AT1G15175	0.754829	0.000720124	AT1G15175	GO:0008150 biological_process
AT4G23890	0.676837	0.000720393	NdhS	GO:0009767 photosynthetic electron transport chain;GO:0019684 photosynthesis, light reaction;GO:0015979 photosynthesis
AT5G30500	0.754216	0.000773419	GolS10	GO:0016051 carbohydrate biosynthetic process;GO:0005975 carbohydrate metabolic process;GO:1901576 organic substance biosynthetic process
AT4G04077	0.703032	0.000836967	AT4G04077	GO:0008150 biological_process
AT1G12130	0.697911	0.000858595	AT1G12130	GO:0019761 glucosinolate biosynthetic process;GO:0019758 glycosinolate biosynthetic process;GO:0016144 S-glycoside biosynthetic process
AT3G56060	0.719909	0.000861717	AT3G56060	GO:0055114 oxidation-reduction process;GO:0008152 metabolic process;GO:0008150 biological_process
AT3G05345	0.730057	0.000991815	AT3G05345
AT4G38540	0.596828	0.000992595	AT4G38540	GO:0002239 response to oomycetes;GO:0051707 response to other organism;GO:0043207 response to external biotic stimulus
AT1G52920	0.726176	0.00102853	GPCR	GO:0010231 maintenance of seed dormancy;GO:0010162 seed dormancy process;GO:0097437 maintenance of dormancy
AT4G39890	0.71062	0.00109059	RABH1c	GO:0006891 intra-Golgi vesicle-mediated transport;GO:0006890 retrograde vesicle-mediated transport, Golgi to ER;GO:0042147 retrograde transport, endosome to Golgi
AT2G47140	0.688618	0.00110411	SDR5	GO:0055114 oxidation-reduction process;GO:0008152 metabolic process;GO:0008150 biological_process
AT4G15610	0.610787	0.00113896	AT4G15610
AT2G41730	0.671683	0.00117696	AT2G41730	GO:0009061 anaerobic respiration;GO:0045333 cellular respiration;GO:0015980 energy derivation by oxidation of organic compounds
AT3G19030	0.706762	0.0011845	AT3G19030	GO:0006413 translational initiation;GO:0006412 translation;GO:0043043 peptide biosynthetic process
AT5G03490	0.644561	0.00118804	AT5G03490	GO:0008152 metabolic process;GO:0008150 biological_process
AT1G58150	0.702643	0.00121385	AT1G58150	GO:0016310 phosphorylation;GO:0006796 phosphate-containing compound metabolic process;GO:0006793 phosphorus metabolic process
AT5G58800	0.586572	0.00125017	AT5G58800	GO:0055114 oxidation-reduction process;GO:0008152 metabolic process;GO:0008150 biological_process
AT3G17609	0.715967	0.00126192	HYH	GO:0009585 red, far-red light phototransduction;GO:0010017 red or far-red light signaling pathway;GO:0071489 cellular response to red or far red light
AT4G21215	0.655373	0.0012753	AT4G21215
AT2G13547	0.6754	0.00128082	AT2G13547
AT3G09910	0.591431	0.00128082	RABC2b	GO:0015031 protein transport;GO:0015833 peptide transport;GO:0042886 amide transport
AT3G27210	0.593625	0.00128574	AT3G27210
AT4G17490	0.633296	0.00132193	ERF6	GO:0009644 response to high light intensity;GO:0009873 ethylene-activated signaling pathway;GO:0010087 phloem or xylem histogenesis
AT5G61865	0.697048	0.00133852	AT5G61865	GO:0008150 biological_process
AT3G60140	0.589607	0.00134717	DIN2	GO:1901657 glycosyl compound metabolic process;GO:0007568 aging;GO:0005975 carbohydrate metabolic process
AT4G18220	0.693899	0.00136467	AT4G18220
AT3G54150	0.702107	0.00139805	AT3G54150	GO:0010584 pollen exine formation;GO:0010208 pollen wall assembly;GO:0009846 pollen germination
AT4G37470	0.668696	0.00143739	KAI2	GO:0009704 de-etiolation;GO:0009640 photomorphogenesis;GO:0009639 response to red or far red light
AT1G30720	0.719087	0.00143909	AT1G30720	GO:0055114 oxidation-reduction process;GO:0008152 metabolic process;GO:0008150 biological_process
AT5G14380	0.686045	0.00147882	AGP6	GO:0010208 pollen wall assembly;GO:0009860 pollen tube growth;GO:0009932 cell tip growth
AT5G53110	0.683378	0.0016061	AT5G53110
AT5G38300	0.696521	0.00160877	AT5G38300	GO:0008150 biological_process
AT5G40730	0.719306	0.00161362	AGP24	GO:0008150 biological_process
AT2G27880	0.631779	0.00161407	AGO5	GO:0060145 viral gene silencing in virus induced gene silencing;GO:0009616 virus induced gene silencing;GO:0052018 modulation by symbiont of RNA levels in host
AT4G38410	0.62911	0.00175776	AT4G38410	GO:0009415 response to water;GO:0001101 response to acid chemical;GO:0010035 response to inorganic substance
AT4G11840	0.655557	0.00176256	PLDGAMMA3	GO:0046470 phosphatidylcholine metabolic process;GO:0006650 glycerophospholipid metabolic process;GO:0097164 ammonium ion metabolic process
AT3G45638	0.705317	0.0017706	AT3G45638	GO:0008150 biological_process
AT3G45260	0.712227	0.00177349	AT3G45260	GO:0006355 regulation of transcription, DNA-templated;GO:1903506 regulation of nucleic acid-templated transcription;GO:0006351 transcription, DNA-templated
AT5G62770	0.649745	0.00182964	AT5G62770	GO:0016310 phosphorylation;GO:0006796 phosphate-containing compound metabolic process;GO:0006793 phosphorus metabolic process
AT1G48500	0.617628	0.00186752	JAZ4	GO:2000022 regulation of jasmonic acid mediated signaling pathway;GO:0009867 jasmonic acid mediated signaling pathway;GO:0071395 cellular response to jasmonic acid stimulus
AT5G10695	0.677534	0.00209082	AT5G10695	GO:0008150 biological_process
AT1G17090	0.650359	0.00214969	AT1G17090	GO:0008150 biological_process
AT4G22270	0.680467	0.00224011	MRB1	GO:0035265 organ growth;GO:0051302 regulation of cell division;GO:0048589 developmental growth
AT4G38300	0.674575	0.00232655	AT4G38300	GO:0005975 carbohydrate metabolic process;GO:0044238 primary metabolic process;GO:0071704 organic substance metabolic process
AT4G08110.1	0.659639	0.00233241	AT4G08110
AT5G61010	0.656404	0.00235481	EXO70E2	GO:1903553 positive regulation of extracellular exosome assembly;GO:1903551 regulation of extracellular exosome assembly;GO:0071971 extracellular exosome assembly
AT5G36900	0.620422	0.00236519	AT5G36900	GO:0008150 biological_process
AT5G45950	0.595385	0.00240629	AT5G45950	GO:0016042 lipid catabolic process;GO:0006629 lipid metabolic process;GO:1901575 organic substance catabolic process
AT4G15563	0.639659	0.00248217	AT4G15563	GO:0008150 biological_process
AT5G40910	0.653906	0.0024823	AT5G40910	GO:0006952 defense response;GO:0006950 response to stress;GO:0007165 signal transduction
AT2G43620	0.689747	0.00258523	AT2G43620	GO:0006032 chitin catabolic process;GO:1901072 glucosamine-containing compound catabolic process;GO:0016998 cell wall macromolecule catabolic process
AT1G15190	0.615195	0.00263503	AT1G15190
AT4G33660	0.686714	0.00270682	AT4G33660
AT1G11700	0.646889	0.00271793	AT1G11700	GO:0008150 biological_process
AT5G67450	0.679821	0.00273417	ZF1	GO:0042538 hyperosmotic salinity response;GO:0009738 abscisic acid-activated signaling pathway;GO:0010200 response to chitin
AT4G28420	0.642907	0.00278074	AT4G28420	GO:0006520 cellular amino acid metabolic process;GO:0019752 carboxylic acid metabolic process;GO:0043436 oxoacid metabolic process
ATMG00620	0.682895	0.00282701	None	None
AT1G24530	0.621921	0.0029383	AT1G24530	GO:0008150 biological_process
AT5G66790	0.645685	0.00307431	AT5G66790	GO:0006468 protein phosphorylation;GO:0016310 phosphorylation;GO:0006796 phosphate-containing compound metabolic process
AT2G43120	0.633177	0.00336777	AT2G43120	GO:0042742 defense response to bacterium;GO:0009617 response to bacterium;GO:0098542 defense response to other organism
AT5G22540	0.61108	0.00342545	AT5G22540	GO:0008150 biological_process
AT3G07195	0.672228	0.00348578	AT3G07195	GO:0008150 biological_process
AT3G50930	0.670492	0.00355549	BCS1	GO:0009863 salicylic acid mediated signaling pathway;GO:0071446 cellular response to salicylic acid stimulus;GO:0009626 plant-type hypersensitive response
AT2G07798	0.667163	0.00359525	AT2G07798	GO:0008150 biological_process
AT1G10370	0.601036	0.00365747	ERD9	GO:0080148 negative regulation of response to water deprivation;GO:0009704 de-etiolation;GO:2000070 regulation of response to water deprivation
AT1G12320	0.595735	0.00375665	AT1G12320	GO:0008150 biological_process
AT3G60690	0.639928	0.0038456	SAUR59	GO:0009733 response to auxin;GO:0009725 response to hormone;GO:0009719 response to endogenous stimulus
AT4G34131	0.612988	0.00390028	UGT73B3	GO:0051707 response to other organism;GO:0043207 response to external biotic stimulus;GO:0009607 response to biotic stimulus
AT1G69252	0.614063	0.00394856	AT1G69252	GO:0008150 biological_process
AT1G20490	0.660393	0.00396306	AT1G20490	GO:0009698 phenylpropanoid metabolic process;GO:0019748 secondary metabolic process;GO:0006725 cellular aromatic compound metabolic process
AT5G09780	0.650318	0.00401878	AT5G09780	GO:0006355 regulation of transcription, DNA-templated;GO:1903506 regulation of nucleic acid-templated transcription;GO:0006351 transcription, DNA-templated
AT3G25495	0.663303	0.00402527	AT3G25495
AT4G02960.1	0.622963	0.00408024	RE2
AT1G55550	0.600948	0.00418952	AT1G55550
AT4G00975	0.656234	0.00438985	AT4G00975	GO:0008150 biological_process
AT1G06250	0.631743	0.00444556	AT1G06250	GO:0016042 lipid catabolic process;GO:0006629 lipid metabolic process;GO:1901575 organic substance catabolic process
AT3G25610	0.646713	0.00463835	AT3G25610	GO:0048194 Golgi vesicle budding;GO:0006900 vesicle budding from membrane;GO:0048193 Golgi vesicle transport
AT4G12382	0.650206	0.00465348	AT4G12382	GO:0008150 biological_process
AT2G30930	0.628552	0.00478371	AT2G30930	GO:0008150 biological_process
AT3G60280	0.65088	0.00486615	UCC3
AT2G22880	0.646665	0.00504068	VQ12	GO:0010224 response to UV-B;GO:0009411 response to UV;GO:0009416 response to light stimulus
AT1G77330	0.641771	0.00510017	ACO5	GO:0009693 ethylene biosynthetic process;GO:0043450 alkene biosynthetic process;GO:0009692 ethylene metabolic process
AT3G27440	0.597573	0.00510321	UKL5	GO:0044211 CTP salvage;GO:0044206 UMP salvage;GO:0010138 pyrimidine ribonucleotide salvage
AT3G56770	0.641837	0.00542284	AT3G56770	GO:0010200 response to chitin;GO:0010243 response to organonitrogen compound;GO:1901698 response to nitrogen compound
AT2G34600	0.608145	0.00543741	JAZ7	GO:2000022 regulation of jasmonic acid mediated signaling pathway;GO:0009867 jasmonic acid mediated signaling pathway;GO:0071395 cellular response to jasmonic acid stimulus
AT4G31115	0.603691	0.00544025	AT4G31115
AT1G48400	0.625975	0.00548367	AT1G48400	GO:0008150 biological_process
AT2G16630	0.595217	0.00558465	AT2G16630	GO:0010374 stomatal complex development;GO:0090558 plant epidermis development;GO:0009791 post-embryonic development
ATMG00810	0.601669	0.00580918	None	None
AT3G11325	0.62985	0.00624512	AT3G11325
AT2G07674	0.633535	0.00626798	AT2G07674	GO:0008150 biological_process
AT3G23530	0.596781	0.00644749	AT3G23530	GO:0008610 lipid biosynthetic process;GO:0055114 oxidation-reduction process;GO:0006629 lipid metabolic process
AT3G53160	0.630374	0.00646038	UGT73C7	GO:0051707 response to other organism;GO:0043207 response to external biotic stimulus;GO:0009607 response to biotic stimulus
AT1G08940	0.624657	0.00715282	AT1G08940
AT2G34790	0.589312	0.00737232	MEE23	GO:0010197 polar nucleus fusion;GO:0009559 embryo sac central cell differentiation;GO:0009561 megagametogenesis
AT3G47680	0.616735	0.00790863	AT3G47680
AT2G27420	0.611957	0.00804733	AT2G27420	GO:0006508 proteolysis;GO:0019538 protein metabolic process;GO:1901564 organonitrogen compound metabolic process
AT5G57480	0.59421	0.00808989	AT5G57480
AT1G22890	0.606468	0.00924874	AT1G22890	GO:0008150 biological_process
AT1G26218	0.58511	0.00993125	AT1G26218	GO:0008150 biological_process
