# Supplementary material for: Arabidopsis Histone Methyltransferase SUVH5 Is a Positive Regulator of Light-Mediated Seed Germination
Source: Front Plant Sci. 2019 Jun 27;10:841. doi: 10.3389/fpls.2019.00841 (PMC6610342; doi:10.3389/fpls.2019.00841)
Supplement: TABLE S2 — Genes down-regulated in suvh5-2 in R conditions. [file Table_2.XLSX]

## Sheet: Sheet1
Table S2. Down-regulated genes in suvh5-2 in R conditions (101).
Tair ID	log2(suvh5-2/Col)	p-value	Gene Symbol	Biological Process (GO)
AT1G69530	-0.626324	0	EXPA1	GO:0009828 plant-type cell wall loosening;GO:0009827 plant-type cell wall modification;GO:0010114 response to red light
AT2G03090	-0.73589	0	EXPA15	GO:0009831 plant-type cell wall modification involved in multidimensional cell growth;GO:0009828 plant-type cell wall loosening;GO:0042547 cell wall modification involved in multidimensional cell growth
AT1G26770	-0.670385	0	EXPA10	GO:0009831 plant-type cell wall modification involved in multidimensional cell growth;GO:0009828 plant-type cell wall loosening;GO:0042547 cell wall modification involved in multidimensional cell growth
AT1G43800	-1.24744	7.07336e-215	FTM1	GO:0006633 fatty acid biosynthetic process;GO:0072330 monocarboxylic acid biosynthetic process;GO:0006631 fatty acid metabolic process
AT2G01020	-1.01841	2.17911e-214	AT2G01020	GO:0043043 peptide biosynthetic process;GO:0043604 amide biosynthetic process;GO:0006518 peptide metabolic process
ATCG00170	-0.823052	1.40042e-183	None	None
ATCG00190	-0.70324	2.35512e-118	None	None
AT5G48180	-0.61304	2.4609e-114	NSP5	GO:0019762 glucosinolate catabolic process;GO:0080028 nitrile biosynthetic process;GO:0019759 glycosinolate catabolic process
ATCG00810	-0.622254	4.72459e-112	None	None
ATCG00040	-0.727321	5.47895e-104	None	None
AT5G35935.1	-3.34253	1.73829e-74	AT5G35935
AT2G26040	-0.625466	4.79867e-67	PYL2	GO:0009738 abscisic acid-activated signaling pathway;GO:0071215 cellular response to abscisic acid stimulus;GO:0097306 cellular response to alcohol
ATCG00820	-0.622371	6.60311e-67	None	None
ATCG00180	-0.978177	8.15538e-64	None	None
AT2G35160	-3.15427	9.37841e-57	SUVH5	GO:0031048 chromatin silencing by small RNA;GO:0010216 maintenance of DNA methylation;GO:0010200 response to chitin
ATCG00330	-0.615482	5.86778e-54	None	None
ATCG00350	-0.591859	1.66386e-31	None	None
AT1G73590	-0.633202	1.67787e-31	PIN1	GO:0010338 leaf formation;GO:0010358 leaf shaping;GO:0048826 cotyledon morphogenesis
AT5G10572	-0.603156	1.03092e-30	SNOR77	GO:0000154 rRNA modification;GO:0006364 rRNA processing;GO:0009451 RNA modification
AT1G72570	-0.626523	3.60913e-30	AT1G72570	GO:0009873 ethylene-activated signaling pathway;GO:0071369 cellular response to ethylene stimulus;GO:0009723 response to ethylene
ATCG00030	-0.629969	3.11367e-27	None	None
AT1G07370	-0.595483	6.66618e-27	PCNA1	GO:0006272 leading strand elongation;GO:0019985 translesion synthesis;GO:0006271 DNA strand elongation involved in DNA replication
ATCG00120	-0.678	1.38973e-25	None	None
AT1G80340	-0.658906	3.43953e-25	GA3OX2	GO:0009686 gibberellin biosynthetic process;GO:0009685 gibberellin metabolic process;GO:0009740 gibberellic acid mediated signaling pathway
AT2G39730	-0.611946	4.47135e-25	RCA	GO:0010150 leaf senescence;GO:0090693 plant organ senescence;GO:0048366 leaf development
AT2G33330	-0.613565	5.86283e-25	PDLP3	GO:0046739 transport of virus in multicellular host;GO:0044000 movement in host;GO:0051814 movement in other organism involved in symbiotic interaction
AT5G03150	-0.642265	2.60744e-21	JKD	GO:0010075 regulation of meristem growth;GO:0035266 meristem growth;GO:0045604 regulation of epidermal cell differentiation
AT5G26200	-0.718877	1.49963e-19	AT5G26200	GO:0006839 mitochondrial transport;GO:0055085 transmembrane transport;GO:0006810 transport
AT5G48940	-0.718536	1.0627e-18	AT5G48940	GO:0010082 regulation of root meristem growth;GO:0010449 root meristem growth;GO:0010075 regulation of meristem growth
AT5G24915.1	-1.28093	1.67052e-18	AT5G24915
AT2G44460	-0.976024	5.54236e-17	BGLU28	GO:0080167 response to karrikin;GO:1901657 glycosyl compound metabolic process;GO:0005975 carbohydrate metabolic process
AT5G02180	-0.662212	1.82811e-13	AT5G02180	GO:0006865 amino acid transport;GO:0046942 carboxylic acid transport;GO:0015849 organic acid transport
AT3G19000	-0.684692	2.18982e-13	AT3G19000	GO:0055114 oxidation-reduction process;GO:0008152 metabolic process;GO:0008150 biological_process
AT3G16300	-0.723497	3.05158e-13	AT3G16300	GO:0008150 biological_process
AT3G60900	-0.609351	5.74008e-13	FLA10
ATCG00370	-0.656429	7.29042e-13	None	None
AT5G17860	-0.655283	1.65217e-12	CAX7	GO:0006814 sodium ion transport;GO:0006813 potassium ion transport;GO:0015672 monovalent inorganic cation transport
AT1G03940	-0.591943	5.90146e-12	AT1G03940
AT5G62520	-0.699656	1.51325e-11	SRO5	GO:0009651 response to salt stress;GO:0006970 response to osmotic stress;GO:0072593 reactive oxygen species metabolic process
AT4G11320	-0.754808	2.72618e-11	AT4G11320	GO:0051603 proteolysis involved in cellular protein catabolic process;GO:0044257 cellular protein catabolic process;GO:0030163 protein catabolic process
AT3G12520	-0.6982	8.51671e-10	SULTR4;2	(Human)GO:2001150 positive regulation of dipeptide transmembrane transport;GO:2000880 positive regulation of dipeptide transport;GO:2001148 regulation of dipeptide transmembrane transport
ATCG00080	-0.689134	1.42374e-09	None	None
AT2G16586	-0.773315	1.8906e-09	AT2G16586
AT5G18290	-0.711446	2.58376e-09	SIP1;2	GO:0006833 water transport;GO:0042044 fluid transport;GO:0034220 ion transmembrane transport
AT1G28110	-0.603453	5.67948e-09	SCPL45	GO:0051603 proteolysis involved in cellular protein catabolic process;GO:0044257 cellular protein catabolic process;GO:0030163 protein catabolic process
AT5G23920	-0.593155	1.17798e-08	AT5G23920	GO:0008150 biological_process
AT2G01008	-0.587376	2.43917e-08	AT2G01008	GO:0008150 biological_process
AT1G11410	-0.616013	2.69593e-08	AT1G11410	GO:0048544 recognition of pollen;GO:0009875 pollen-pistil interaction;GO:0009856 pollination
AT5G16000	-0.590526	4.45054e-08	NIK1	GO:0051607 defense response to virus;GO:0009615 response to virus;GO:0016032 viral process
AT3G15240	-0.6283	5.51231e-08	AT3G15240
AT1G71970	-0.701274	1.38262e-07	AT1G71970	GO:0008150 biological_process
AT4G12620	-0.598201	1.47537e-07	ORC1B	GO:0009567 double fertilization forming a zygote and endosperm;GO:0009566 fertilization;GO:0006260 DNA replication
AT3G01670	-0.654088	2.70422e-07	SEOa
AT1G02390	-0.720863	2.99156e-07	GPAT2	GO:0016024 CDP-diacylglycerol biosynthetic process;GO:0046341 CDP-diacylglycerol metabolic process;GO:0010143 cutin biosynthetic process
AT1G03495	-0.641205	3.73033e-07	AT1G03495
AT3G59550	-0.779158	4.69425e-07	SYN3	GO:0009561 megagametogenesis;GO:0009553 embryo sac development;GO:0007062 sister chromatid cohesion
AT3G06500	-0.671808	4.75925e-07	A/N-InvC	GO:0048510 regulation of timing of transition from vegetative to reproductive phase;GO:0048506 regulation of timing of meristematic phase transition;GO:0010029 regulation of seed germination
AT2G23050	-0.711555	1.265e-06	NPY4	GO:0009958 positive gravitropism;GO:0009630 gravitropism;GO:0009606 tropism
ATCG00100	-0.670625	2.38322e-06	None	None
AT3G56330	-0.589231	2.40361e-06	AT3G56330	GO:0008033 tRNA processing;GO:0006399 tRNA metabolic process;GO:0034470 ncRNA processing
AT4G33560	-0.664546	2.83078e-06	AT4G33560	GO:0008150 biological_process
AT1G27565	-1.02099	3.06669e-06	AT1G27565	GO:0008150 biological_process
AT1G13750	-0.754031	3.61958e-06	AT1G13750
AT1G27660	-0.602841	3.65773e-06	AT1G27660	GO:0006355 regulation of transcription, DNA-templated;GO:1903506 regulation of nucleic acid-templated transcription;GO:0006351 transcription, DNA-templated
AT1G10780	-0.656062	4.06347e-06	AT1G10780	GO:0008150 biological_process
AT1G60630	-0.719313	4.73475e-06	AT1G60630	GO:0007169 transmembrane receptor protein tyrosine kinase signaling pathway;GO:0007167 enzyme linked receptor protein signaling pathway;GO:0006468 protein phosphorylation
AT3G52630	-0.608378	7.14344e-06	AT3G52630	GO:0006310 DNA recombination;GO:0006260 DNA replication;GO:0006281 DNA repair
AT1G26330	-0.752541	7.34155e-06	AT1G26330	GO:0008150 biological_process
AT5G47440	-0.727806	9.26032e-06	AT5G47440	GO:0007165 signal transduction;GO:0023052 signaling;GO:0007154 cell communication
AT2G32280	-0.811428	1.55138e-05	AT2G32280	GO:0010588 cotyledon vascular tissue pattern formation;GO:0048826 cotyledon morphogenesis;GO:0048825 cotyledon development
AT5G52950	-0.662056	1.61077e-05	AT5G52950
AT1G78206	-0.742206	1.68203e-05	MIR775	GO:0008150 biological_process
AT3G20840	-0.708053	1.85704e-05	PLT1	GO:0010449 root meristem growth;GO:0035266 meristem growth;GO:0009873 ethylene-activated signaling pathway
ATCG01000	-0.940136	1.87443e-05	None	None
AT1G09090	-0.644192	1.8929e-05	RBOHB	GO:0009845 seed germination;GO:0090351 seedling development;GO:0009408 response to heat
AT5G50300	-0.843725	2.08427e-05	AZG2	GO:0015854 guanine transport;GO:0015853 adenine transport;GO:0006863 purine nucleobase transport
AT5G42630	-0.613631	3.54701e-05	ATS	GO:0080060 integument development;GO:0048481 plant ovule development;GO:0035670 plant-type ovary development
AT5G57380	-0.912268	3.76715e-05	VIN3	GO:0061087 positive regulation of histone H3-K27 methylation;GO:0051571 positive regulation of histone H3-K4 methylation;GO:0061085 regulation of histone H3-K27 methylation
AT4G24790	-0.677238	4.48009e-05	AT4G24790
AT1G69230	-0.6224	5.17385e-05	SP1L2	GO:0008150 biological_process
AT1G75150	-0.610925	8.60615e-05	AT1G75150	GO:0008150 biological_process
AT4G13195	-0.808986	0.000102173	CLE44	GO:0010067 procambium histogenesis;GO:0010065 primary meristem tissue development;GO:0090506 axillary shoot meristem initiation
AT5G23060	-0.811137	0.000218007	CaS	GO:0009704 de-etiolation;GO:0090333 regulation of stomatal closure;GO:0090332 stomatal closure
AT2G35600	-0.636937	0.000405566	BRXL1	GO:0008150 biological_process
AT1G27030	-0.632147	0.000582988	AT1G27030	GO:0008150 biological_process
AT1G26233	-0.681628	0.000921324	SNOR95	GO:0000154 rRNA modification;GO:0006364 rRNA processing;GO:0009451 RNA modification
AT1G16360	-0.645447	0.00106443	AT1G16360	GO:0008150 biological_process
AT5G49660	-0.725466	0.0012753	XIP1	GO:1901333 positive regulation of lateral root development;GO:2000023 regulation of lateral root development;GO:1901141 regulation of lignin biosynthetic process
AT5G20830	-0.715574	0.00164213	SUS1	GO:0009413 response to flooding;GO:0005986 sucrose biosynthetic process;GO:0010555 response to mannitol
AT2G01913	-0.663321	0.00184159	AT2G01913	GO:0008150 biological_process
AT3G43790	-0.699005	0.00191337	ZIFL2	GO:0090333 regulation of stomatal closure;GO:0090332 stomatal closure;GO:0009624 response to nematode
AT5G44160	-0.59632	0.00193085	NUC	GO:0048510 regulation of timing of transition from vegetative to reproductive phase;GO:0048506 regulation of timing of meristematic phase transition;GO:0010150 leaf senescence
AT3G18670	-0.630167	0.00246873	AT3G18670
AT5G15940	-0.657158	0.00278544	AT5G15940	GO:0055114 oxidation-reduction process;GO:0008152 metabolic process;GO:0008150 biological_process
AT5G17960	-0.672978	0.00317774	AT5G17960	GO:0010200 response to chitin;GO:0009739 response to gibberellin;GO:0009751 response to salicylic acid
AT1G64625	-0.624546	0.00361518	AT1G64625	GO:0090058 metaxylem development;GO:0010089 xylem development;GO:0007140 male meiotic nuclear division
AT4G03115	-0.64019	0.00366065	AT4G03115	GO:0006810 transport;GO:0051234 establishment of localization;GO:0051179 localization
AT5G57785	-0.63868	0.00423355	AT5G57785	GO:0080167 response to karrikin;GO:0009628 response to abiotic stimulus;GO:0050896 response to stimulus
AT5G04790	-0.610894	0.00734108	AT5G04790	GO:0008150 biological_process
AT4G35290	-0.610878	0.00822778	GLUR2	GO:0030007 cellular potassium ion homeostasis;GO:0006883 cellular sodium ion homeostasis;GO:0055075 potassium ion homeostasis
AT5G14350	-0.585638	0.00834663	AT5G14350	GO:0008150 biological_process
