# Supplementary material for: Arabidopsis Histone Methyltransferase SUVH5 Is a Positive Regulator of Light-Mediated Seed Germination
Source: Front Plant Sci. 2019 Jun 27;10:841. doi: 10.3389/fpls.2019.00841 (PMC6610342; doi:10.3389/fpls.2019.00841)
Supplement: TABLE S3 — SUVH5 and light co-regulated genes. [file Table_3.XLSX]

## Sheet: Sheet1
Table S3. SUVH5 and light co-regulated genes in R conditions (510).
TAIR ID	suvh5-R/Col-R	Col-FR / Col-R	Gene	Primary Gene Symbol
AT1G01240	1.53896	3.4988
AT1G01250	2.10471	3.9692
AT1G01470	7.80553	2.47159	LEA14	LATE EMBRYOGENESIS ABUNDANT 14 (LEA14)
AT1G01480	5.19104	5.73205	ACS2	1-AMINO-CYCLOPROPANE-1-CARBOXYLATE SYNTHASE 2 (ACS2)
AT1G01520	2.60673	3.3792	ASG4	ALTERED SEED GERMINATION 4 (ASG4)
AT1G01650	1.72878	2.19129	SPPL4	SIGNAL PEPTIDE PEPTIDASE-LIKE 4 (SPPL4)
AT1G01720	2.36285	3.03122	ATAF1	(ATAF1)
AT1G02340	2.12525	36.0203	HFR1	LONG HYPOCOTYL IN FAR-RED (HFR1)
AT1G02390	0.606734	0.315644	GPAT2	GLYCEROL-3-PHOSPHATE SN-2-ACYLTRANSFERASE 2 (GPAT2)
AT1G02660	1.57637	2.013
AT1G02700	4.02244	3.33161
AT1G03120	2.28326	4.19511
AT1G03470	2.12467	4.19229	NET3A	NETWORKED 3A (NET3A)
AT1G03495	0.641177	0.321148
AT1G03880	2.74623	2.86972	CRU2	CRUCIFERIN 2 (CRU2)
AT1G03890	3.1638	2.54485
AT1G03940	0.663449	0.286316
AT1G03990	2.19512	5.43451
AT1G04560	4.347	2.88794
AT1G05340	3.60051	3.47706
AT1G05560	1.91318	2.57494	UGT75B1	UDP-GLUCOSYLTRANSFERASE 75B1 (UGT75B1)
AT1G06250	1.54944	2.12594
AT1G06500	1.5074	2.1055
AT1G07370	0.661823	0.230705	PCNA1	PROLIFERATING CELLULAR NUCLEAR ANTIGEN 1 (PCNA1)
AT1G07430	2.21392	2.74853	HAI2	HIGHLY ABA-INDUCED PP2C GENE 2 (HAI2)
AT1G07500	10.1181	6.44889	SMR5	SIAMESE-RELATED 5 (SMR5)
AT1G07645	4.31946	4.22444	DSI-1VOC	DESICCATION-INDUCED 1VOC SUPERFAMILY PROTEIN (DSI-1VOC)
AT1G07985	2.14139	2.8612
AT1G08170	10.9253	5.83527
AT1G08570	1.51667	3.26214	ACHT4	ATYPICAL CYS HIS RICH THIOREDOXIN 4 (ACHT4)
AT1G08630	1.73031	4.0443	THA1	THREONINE ALDOLASE 1 (THA1)
AT1G09250	1.66473	6.71706	AIF4	ATBS1 INTERACTING FACTOR 4 (AIF4)
AT1G10070	2.55218	3.62598	BCAT-2	BRANCHED-CHAIN AMINO ACID TRANSAMINASE 2 (BCAT-2)
AT1G10550	1.79699	0.0997271	XTH33	XYLOGLUCAN:XYLOGLUCOSYL TRANSFERASE 33 (XTH33)
AT1G11175	3.41676	4.2372
AT1G11410	0.652472	0.37681
AT1G13360	1.99045	3.19561
AT1G13960	1.50374	2.23553	WRKY4	WRKY DNA-BINDING PROTEIN 4 (WRKY4)
AT1G14200	1.58738	2.0768
AT1G14280	1.75068	7.40593	PKS2	PHYTOCHROME KINASE SUBSTRATE 2 (PKS2)
AT1G14530	1.94798	2.90275	THH1	TOM THREE HOMOLOG 1 (THH1)
AT1G14930	2.12994	2.91984
AT1G14950	13.5297	2.70174
AT1G15190	1.53177	2.72951
AT1G15330	1.92847	4.4694
AT1G16030	24.5532	2.02954	Hsp70b	HEAT SHOCK PROTEIN 70B (Hsp70b)
AT1G16510	2.50068	3.60398	SAUR41	SMALL AUXIN UPREGULATED 41 (SAUR41)
AT1G16730	4.17747	3.27095	UP6	UNKNOWN PROTEIN 6 (UP6)
AT1G16770	9.55301	5.39196
AT1G16850	4.05987	12.8229
AT1G17090	1.56956	2.21428
AT1G17145	1.66953	2.223
AT1G17810	25.4886	7.25663	BETA-TIP	BETA-TONOPLAST INTRINSIC PROTEIN (BETA-TIP)
AT1G17830	2.17773	6.37166
AT1G18100	16.3274	2.05345	E12A11	(E12A11)
AT1G19530	1.61252	5.62518
AT1G19540	1.83638	3.49516
AT1G20620	1.80802	2.10169	CAT3	CATALASE 3 (CAT3)
AT1G20693	1.55866	2.36449	HMGB2	HIGH MOBILITY GROUP B2 (HMGB2)
AT1G21400	4.70096	4.15979
AT1G21410	1.74566	4.09195	SKP2A	(SKP2A)
AT1G21680	4.31952	3.93846
AT1G21780	1.78176	2.31028
AT1G22600	1.66437	2.7766
AT1G23070	1.85797	2.72813
AT1G25310	8.03455	8.41545	MEE8	MATERNAL EFFECT EMBRYO ARREST 8 (MEE8)
AT1G25422	1.85077	2.06218
AT1G26218	1.50015	2.71793	SORF14	SHORT OPEN READING FRAME 14 (SORF14)
AT1G26770	0.628339	0.146162	EXPA10	EXPANSIN A10 (EXPA10)
AT1G26920	1.726	0.410186
AT1G27030	0.645215	0.31767
AT1G27660	0.658456	0.418657
AT1G27730	1.78697	3.29471	STZ	SALT TOLERANCE ZINC FINGER (STZ)
AT1G27990	8.11954	5.03922
AT1G28330	2.08639	3.2426	DYL1	DORMANCY-ASSOCIATED PROTEIN-LIKE 1 (DYL1)
AT1G30040	1.73745	8.22029	GA2OX2	GIBBERELLIN 2-OXIDASE (GA2OX2)
AT1G30110	2.33367	4.6316	NUDX25	NUDIX HYDROLASE HOMOLOG 25 (NUDX25)
AT1G30220	2.16649	2.21768	INT2	INOSITOL TRANSPORTER 2 (INT2)
AT1G30500	1.84998	2.6796	NF-YA7	NUCLEAR FACTOR Y, SUBUNIT A7 (NF-YA7)
AT1G30860	11.4054	4.22359
AT1G31480	1.65932	3.32365	SGR2	SHOOT GRAVITROPISM 2 (SGR2)
AT1G31750	3.17391	4.64694
AT1G32710	4.15254	3.79563
AT1G33102	4.74217	4.96065
AT1G34580	3.05348	2.14911
AT1G35516	1.68737	2.46803
AT1G36060	2.20494	2.0529	TG	TRANSLUCENT GREEN (TG)
AT1G46554	1.51456	3.11366
AT1G46768	2.87838	2.55243	RAP2.1	RELATED TO AP2 1 (RAP2.1)
AT1G47540	2.42267	2.71854
AT1G47980	18.2846	2.70184
AT1G48130	9.91238	3.77757	PER1	1-CYSTEINE PEROXIREDOXIN 1 (PER1)
AT1G48470	1.6085	2.70558	GLN1;5	GLUTAMINE SYNTHETASE 1;5 (GLN1;5)
AT1G49660	1.51218	2.27463	CXE5	CARBOXYESTERASE 5 (CXE5)
AT1G50420	1.63834	5.3942	SCL3	SCARECROW-LIKE 3 (SCL3)
AT1G51090	2.73175	2.38791	ATHMAD1	(ATHMAD1)
AT1G52690	1.81351	2.29282	LEA7	LATE EMBRYOGENESIS ABUNDANT 7 (LEA7)
AT1G53540	14.4079	2.26594
AT1G54860	20.7415	6.37829
AT1G54870	19.7249	3.92032
AT1G55675	1.58993	2.08921
AT1G56220	1.5637	2.62981
AT1G56600	6.4666	6.2287	GolS2	GALACTINOL SYNTHASE 2 (GolS2)
AT1G58235	2.53854	2.97704
AT1G59700	1.73422	2.45542	GSTU16	GLUTATHIONE S-TRANSFERASE TAU 16 (GSTU16)
AT1G59870	1.80586	2.0822	PEN3	PENETRATION 3 (PEN3)
AT1G60680	6.17687	3.66149
AT1G60970	1.78154	2.38722
AT1G61800	1.8551	0.13275	GPT2	GLUCOSE-6-PHOSPHATE/PHOSPHATE TRANSLOCATOR 2 (GPT2)
AT1G62420	3.46758	10.356
AT1G64660	3.1161	3.88825	MGL	METHIONINE GAMMA-LYASE (MGL)
AT1G65090	1.75588	2.39331
AT1G65970	6.9379	2.01662	TPX2	THIOREDOXIN-DEPENDENT PEROXIDASE 2 (TPX2)
AT1G66770	3.52228	3.82349	SWEET6	(SWEET6)
AT1G67365	1.92107	3.10734
AT1G67920	3.94757	4.7744
AT1G68250	1.59231	2.6906
AT1G69530	0.647825	0.0961573	EXPA1	EXPANSIN A1 (EXPA1)
AT1G69790	2.10483	3.68961
AT1G69890	2.34306	2.26224
AT1G70580	2.06254	2.68676	AOAT2	ALANINE-2-OXOGLUTARATE AMINOTRANSFERASE 2 (AOAT2)
AT1G70800	3.42533	2.36215	EHB1	ENHANCED BENDING 1 (EHB1)
AT1G70840	7.78415	3.57219	MLP31	MLP-LIKE PROTEIN 31 (MLP31)
AT1G70985	4.57895	3.67856
AT1G71970	0.615029	0.211225
AT1G72100	2.85083	3.82018
AT1G73190	19.192	3.44236	TIP3;1	(TIP3;1)
AT1G73210	2.30362	3.22688
AT1G73590	0.644744	0.279335	PIN1	PIN-FORMED 1 (PIN1)
AT1G74310	11.2797	2.19864	HSP101	HEAT SHOCK PROTEIN 101 (HSP101)
AT1G74410	1.67984	2.20929
AT1G75110	1.5385	2.17273	RRA2	REDUCED RESIDUAL ARABINOSE 2 (RRA2)
AT1G75490	5.15609	3.18305
AT1G75810	1.52862	2.11363
AT1G77000	1.98881	2.67167	SKP2B	(SKP2B)
AT1G77090	1.67211	2.45651
AT1G77450	4.27792	2.96202	NAC032	NAC DOMAIN CONTAINING PROTEIN 32 (NAC032)
AT1G77950	1.9319	3.16444	AGL67	AGAMOUS-LIKE 67 (AGL67)
AT1G78070	2.3219	3.29446
AT1G78206	0.597824	0.296933	MIR775A	MICRORNA775A (MIR775A)
AT1G78780	1.53462	2.1081
AT1G80090	2.55449	3.06252	CBSX4	CBS DOMAIN CONTAINING PROTEIN 4 (CBSX4)
AT1G80180	2.07971	3.61271
AT1G80340	0.633359	0.00255091	GA3OX2	GIBBERELLIN 3-OXIDASE 2 (GA3OX2)
AT2G02120	2.54389	2.12763	PDF2.1	(PDF2.1)
AT2G02930	22.9309	5.91124	GSTF3	GLUTATHIONE S-TRANSFERASE F3 (GSTF3)
AT2G03090	0.600448	0.272281	EXPA15	EXPANSIN A15 (EXPA15)
AT2G03810	1.59378	2.43701
AT2G04240	1.54871	8.05202	XERICO	(XERICO)
AT2G05580	3.11388	2.67495
AT2G14520	1.73123	2.2514
AT2G14878	1.83482	2.87269
AT2G15010	1.50951	2.34656
AT2G18050	7.97363	9.36754	HIS1-3	HISTONE H1-3 (HIS1-3)
AT2G18540	3.24376	5.75426
AT2G18570	1.79403	2.55678
AT2G19320	7.02871	9.62349
AT2G19900	11.7348	4.26197	NADP-ME1	NADP-MALIC ENZYME 1 (NADP-ME1)
AT2G20770	2.32921	2.73038	GCL2	GCR2-LIKE 2 (GCL2)
AT2G21490	4.59056	3.46552	LEA	DEHYDRIN LEA (LEA)
AT2G21720	1.97192	2.37734
AT2G21820	8.08317	5.03918
AT2G22240	3.07694	3.07362	MIPS2	MYO-INOSITOL-1-PHOSPHATE SYNTHASE 2 (MIPS2)
AT2G23110	2.02529	2.32245
AT2G23120	1.7551	2.46901
AT2G23240	12.4863	6.26754	ATMT4B	ARABIDOPSIS THALIANA METALLOTHIONEIN 4B (ATMT4B)
AT2G23320	2.00703	2.11484	WRKY15	WRKY DNA-BINDING PROTEIN 15 (WRKY15)
AT2G23640	2.85144	3.10984	RTNLB13	RETICULAN LIKE PROTEIN B13 (RTNLB13)
AT2G25340	3.05227	4.58306	VAMP712	VESICLE-ASSOCIATED MEMBRANE PROTEIN 712 (VAMP712)
AT2G25890	5.07252	4.53185
AT2G25900	2.07601	6.21446	ATCTH	(ATCTH)
AT2G26040	0.648211	0.19321	PYL2	PYR1-LIKE 2 (PYL2)
AT2G27310	2.29596	2.99098
AT2G27940	5.11846	12.3887
AT2G28120	2.16162	2.75538	OTU1	OVARIAN TUMOR DOMAIN (OTU)-CONTAINING DUB (DEUBIQUITILATING ENZYME) 1 (OTU1)
AT2G28490	9.14226	3.61983
AT2G28720	1.80236	2.21759
AT2G28780	4.836	2.95201
AT2G29300	14.4536	5.03304
AT2G29340	4.12941	4.86817
AT2G31350	1.73388	2.76358	GLX2-5	GLYOXALASE 2-5 (GLX2-5)
AT2G31585	1.6995	4.2439
AT2G31980	1.88163	9.39706	CYS2	PHYTOCYSTATIN 2 (CYS2)
AT2G31985	4.02723	2.86235
AT2G32120	3.13801	2.97595	HSP70T-2	HEAT-SHOCK PROTEIN 70T-2 (HSP70T-2)
AT2G33070	23.6535	3.08538	NSP2	NITRILE SPECIFIER PROTEIN 2 (NSP2)
AT2G33330	0.653579	0.0777734	PDLP3	PLASMODESMATA-LOCATED PROTEIN 3 (PDLP3)
AT2G33520	9.31187	3.56043
AT2G33830	12.7356	3.85575	DRM2	DORMANCY ASSOCIATED GENE 2 (DRM2)
AT2G34315	7.54014	2.47636
AT2G35300	2.2153	3.26825	LEA18	LATE EMBRYOGENESIS ABUNDANT 18 (LEA18)
AT2G36220	2.67526	3.35023
AT2G36270	1.59907	2.43253	ABI5	ABA INSENSITIVE 5 (ABI5)
AT2G36640	3.05917	3.44571	ECP63	EMBRYONIC CELL PROTEIN 63 (ECP63)
AT2G36950	1.52741	2.22279
AT2G37390	2.56121	2.8698	NAKR2	SODIUM POTASSIUM ROOT DEFECTIVE 2 (NAKR2)
AT2G37970	2.43283	2.64037	SOUL-1	(SOUL-1)
AT2G38465	3.24683	3.58345
AT2G38470	1.89563	2.75631	WRKY33	WRKY DNA-BINDING PROTEIN 33 (WRKY33)
AT2G38540	1.93533	0.325943	LP1	LIPID TRANSFER PROTEIN 1 (LP1)
AT2G38800	2.78715	2.57425
AT2G38820	1.99152	2.59908
AT2G38860	1.5445	0.423684	YLS5	(YLS5)
AT2G38905	3.62375	3.99202
AT2G39570	1.70369	3.18886	ACR9	ACT DOMAIN REPEATS 9 (ACR9)
AT2G40170	21.6662	4.35339	GEA6	LATE EMBRYOGENESIS ABUNDANT 6 (GEA6)
AT2G41070	2.65607	3.7025	EEL	ENHANCED EM LEVEL (EEL)
AT2G41180	1.92299	4.07884	SIB2	SIGMA FACTOR BINDING PROTEIN 2 (SIB2)
AT2G41260	4.10891	2.739	M17	(M17)
AT2G41280	6.68417	3.19399	M10	(M10)
AT2G41710	1.67293	2.52829
AT2G42000	18.1892	4.0963	ATMT4A	ARABIDOPSIS THALIANA METALLOTHIONEIN 4A (ATMT4A)
AT2G42560	20.6458	8.54666	LEA25	LATE EMBRYOGENESIS ABUNDANT 25 (LEA25)
AT2G42890	1.58587	4.42344	ML2	MEI2-LIKE 2 (ML2)
AT2G42950	1.71654	4.65835
AT2G43930	1.71048	2.44294
AT2G44460	0.508379	0.151875	BGLU28	BETA GLUCOSIDASE 28 (BGLU28)
AT2G45210	3.3687	9.49626	SAUR36	SMALL AUXIN UPREGULATED 36 (SAUR36)
AT2G45360	5.17235	4.39466
AT2G45510	2.12096	2.19152	CYP704A2	CYTOCHROME P450, FAMILY 704, SUBFAMILY A, POLYPEPTIDE 2 (CYP704A2)
AT2G45600	1.64458	2.41085
AT2G46650	1.64828	0.124896	CB5-C	CYTOCHROME B5 ISOFORM C (CB5-C)
AT2G46660	2.95222	3.12245	CYP78A6	CYTOCHROME P450, FAMILY 78, SUBFAMILY A, POLYPEPTIDE 6 (CYP78A6)
AT2G46970	2.25167	44.8433	PIL1	PHYTOCHROME INTERACTING FACTOR 3-LIKE 1 (PIL1)
AT2G47180	3.87579	3.23066	GolS1	GALACTINOL SYNTHASE 1 (GolS1)
AT2G47770	13.6352	4.756	TSPO	TSPO(OUTER MEMBRANE TRYPTOPHAN-RICH SENSORY PROTEIN)-RELATED (TSPO)
AT2G47890	2.4061	2.37227
AT3G01400	1.50885	2.37239
AT3G01490	1.98537	2.7655
AT3G01520	1.57937	2.52468
AT3G01570	4.00156	3.09599
AT3G03150	1.73663	2.70626
AT3G03310	1.68384	2.71045	LCAT3	LECITHIN:CHOLESTEROL ACYLTRANSFERASE 3 (LCAT3)
AT3G03620	1.65959	2.61794
AT3G04040	2.53435	6.67538
AT3G07250	2.47205	3.21882
AT3G07500	1.69518	2.3605	FRF2	FAR1-RELATED SEQUENCES-RELATED FACTOR2 (FRF2)
AT3G09600	2.09951	2.00733	RVE8	REVEILLE 8 (RVE8)
AT3G09910	1.50674	3.86927	RABC2b	RAB GTPASE HOMOLOG C2B (RABC2b)
AT3G10020	1.52478	2.72393
AT3G10200	2.33172	5.02321
AT3G11050	2.64777	2.28091	FER2	FERRITIN 2 (FER2)
AT3G11930	1.88745	3.34475
AT3G12490	1.52051	2.15994	CYSB	CYSTATIN B (CYSB)
AT3G12955	3.93325	3.10921	SAUR74	SMALL AUXIN UPREGULATED RNA 74 (SAUR74)
AT3G12960	10.7561	3.48143	SMP1	SEED MATURATION PROTEIN 1 (SMP1)
AT3G14060	1.96897	3.28903
AT3G14590	1.83535	3.11413	NTMC2T6.2	(NTMC2T6.2)
AT3G14595	2.28385	3.42513
AT3G14880	1.5159	2.08534
AT3G14990	2.56558	3.08954	DJ1A	DJ-1 HOMOLOG A (DJ1A)
AT3G15260	1.81013	2.28071
AT3G15280	2.4358	2.06434
AT3G15290	1.50336	2.37162
AT3G15670	2.36917	2.21019	LEA76	LATE EMBRYOGENESIS ACCUMULATING 76 (LEA76)
AT3G15780	1.74316	2.99432
AT3G15790	1.54057	2.35026	MBD11	METHYL-CPG-BINDING DOMAIN 11 (MBD11)
AT3G16300	0.605628	0.130075	CASPL3A1	CASP-LIKE PROTEIN 3A1 (CASPL3A1)
AT3G16770	1.80102	2.12304	EBP	ETHYLENE-RESPONSIVE ELEMENT BINDING PROTEIN (EBP)
AT3G16910	1.55725	2.63538	AAE7	ACYL-ACTIVATING ENZYME 7 (AAE7)
AT3G17520	4.04612	4.24702
AT3G17609	1.64258	0.414375	HYH	HY5-HOMOLOG (HYH)
AT3G18570	6.28332	4.05843
AT3G19290	1.5241	4.44653	ABF4	ABRE BINDING FACTOR 4 (ABF4)
AT3G19580	1.60486	2.44476	ZF2	ZINC-FINGER PROTEIN 2 (ZF2)
AT3G19920	1.93073	2.14252
AT3G20250	1.67358	2.57323	PUM5	PUMILIO 5 (PUM5)
AT3G20340	1.78595	4.37887
AT3G20660	1.90105	2.31383	2018-10-04	ORGANIC CATION/CARNITINE TRANSPORTER4 (OCT4)
AT3G21370	4.56256	3.16273	BGLU19	BETA GLUCOSIDASE 19 (BGLU19)
AT3G21380	30.1874	3.71644
AT3G21600	6.94708	2.33351
AT3G22490	12.1668	3.24058	ATRAB28	RESPONSIVE TO ABSCISIC ACID 28 (ATRAB28)
AT3G22500	31.554	4.84306	ATECP31	LATE EMBRYOGENESIS ABUNDANT PROTEIN ECP31 (ATECP31)
AT3G22640	8.92961	4.83555	PAP85	(PAP85)
AT3G22740	3.44999	3.38154	HMT3	HOMOCYSTEINE S-METHYLTRANSFERASE 3 (HMT3)
AT3G24220	2.09233	5.37576	NCED6	NINE-CIS-EPOXYCAROTENOID DIOXYGENASE 6 (NCED6)
AT3G24503	1.84412	9.63664	ALDH2C4	ALDEHYDE DEHYDROGENASE 2C4 (ALDH2C4)
AT3G25260	12.9562	6.02696	NPF4.1	NRT1/ PTR FAMILY 4.1 (NPF4.1)
AT3G25495	1.5837	2.50424
AT3G25870	2.14682	3.04181
AT3G26580	1.59453	2.44007
AT3G26770	2.61677	3.49386
AT3G27210	1.50903	5.71004
AT3G27440	1.51317	2.16591	UKL5	URIDINE KINASE-LIKE 5 (UKL5)
AT3G27660	14.2532	3.71131	OLEO4	OLEOSIN 4 (OLEO4)
AT3G29670	1.8881	2.77304	PMAT2	PHENOLIC GLUCOSIDE MALONYLTRANSFERASE 2 (PMAT2)
AT3G44798	2.11226	3.48529
AT3G45638	1.6305	2.73386
AT3G45730	2.33667	4.00114
AT3G46230	12.3283	2.90289	HSP17.4	HEAT SHOCK PROTEIN 17.4 (HSP17.4)
AT3G47340	11.029	2.32179	ASN1	GLUTAMINE-DEPENDENT ASPARAGINE SYNTHASE 1 (ASN1)
AT3G48390	1.53411	2.0323
AT3G50740	3.99475	3.12044	UGT72E1	UDP-GLUCOSYL TRANSFERASE 72E1 (UGT72E1)
AT3G50970	12.0912	2.16127	LTI30)	LOW TEMPERATURE-INDUCED 30 (LTI30)
AT3G50980	3.46248	3.16769	XERO1	DEHYDRIN XERO 1 (XERO1)
AT3G51430	1.7014	2.39033	YLS2	YELLOW-LEAF-SPECIFIC GENE 2 (YLS2)
AT3G51440	1.81478	3.21182
AT3G51750	1.59337	2.69126
AT3G51810	4.67131	4.86648	EM1	LATE EMBRYOGENESIS ABUNDANT 1 (EM1)
AT3G51860	1.63424	2.93754	CAX3	CATION EXCHANGER 3 (CAX3)
AT3G51880	1.51304	2.20723	HMGB1	HIGH MOBILITY GROUP B1 (HMGB1)
AT3G51920	1.91168	4.31862	CAM9	CALMODULIN 9 (CAM9)
AT3G53040	12.1913	4.62816
AT3G54940	2.21273	2.08262
AT3G55240	2.37869	12.8137
AT3G56330	0.664697	0.342655
AT3G56350	12.5904	5.12016
AT3G56880	1.77605	2.43179
AT3G57020	12.2318	3.19346
AT3G58200	1.82699	4.50161
AT3G58450	9.07819	4.55323
AT3G59550	0.582707	0.218866	SYN3	(SYN3)
AT3G59940	1.97536	3.94624	KMD4	KISS ME DEADLY 4 (KMD4)
AT3G60690	1.55825	3.83118	SAUR59	SMALL AUXIN UPREGULATED RNA 59 (SAUR59)
AT3G60900	0.655491	0.221526	FLA10	FASCICLIN-LIKE ARABINOGALACTAN-PROTEIN 10 (FLA10)
AT3G61040	2.42249	4.72073	CYP76C7	CYTOCHROME P450, FAMILY 76, SUBFAMILY C, POLYPEPTIDE 7 (CYP76C7)
AT3G61260	1.54559	2.1826
AT3G61900	1.61525	2.62044	SAUR33	SMALL AUXIN UPREGULATED RNA 33 (SAUR33)
AT3G62090	3.32193	38.8359	PIL2	PHYTOCHROME INTERACTING FACTOR 3-LIKE 2 (PIL2)
AT4G01410	1.75217	4.46039
AT4G01970	10.2846	8.57122	STS	STACHYOSE SYNTHASE (STS)
AT4G02280	2.53434	2.14673	SUS3	SUCROSE SYNTHASE 3 (SUS3)
AT4G02520	2.97667	2.20051	GSTF2	GLUTATHIONE S-TRANSFERASE PHI 2 (GSTF2)
AT4G02690	5.46351	4.77927	LFG3	LIFEGUARD 3 (LFG3)
AT4G02970	1.73245	2.31017	AT7SL-1	7SL RNA1 (AT7SL-1)
AT4G03050	2.70378	2.25124	AOP3	(AOP3)
AT4G03200	2.75625	2.68234
AT4G04692	1.77093	2.34778
AT4G04810	1.65513	2.30258	MSRB4	METHIONINE SULFOXIDE REDUCTASE B4 (MSRB4)
AT4G05070	1.71613	3.61842
AT4G09590	2.21688	7.34957	NHL22	NDR1/HIN1-LIKE 22 (NHL22)
AT4G09600	16.7562	5.52805	GASA3	GAST1 PROTEIN HOMOLOG 3 (GASA3)
AT4G09610	26.2346	28.2894	GASA2	GAST1 PROTEIN HOMOLOG 2 (GASA2)
AT4G10020	2.31927	3.08299	HSD5	HYDROXYSTEROID DEHYDROGENASE 5 (HSD5)
AT4G11320	0.592625	0.111698	CP2	CYSTEINE PROTEASE 2 (CP2)
AT4G11910	2.28501	3.14038	NYE2	NONYELLOWING 2 (NYE2)
AT4G12290	3.7476	2.83626
AT4G12620	0.660577	0.240565	ORC1B	ORIGIN OF REPLICATION COMPLEX 1B (ORC1B)
AT4G12680	2.70943	3.09792
AT4G13180	4.9126	2.85541
AT4G13340	1.68111	0.231318	LRX3	LEUCINE-RICH REPEAT/EXTENSIN 3 (LRX3)
AT4G15490	2.70764	2.4502	UGT84A3	(UGT84A3)
AT4G15563	1.55796	2.77337
AT4G15620	5.94458	2.91107	CASPL1E2	CASP-LIKE PROTEIN 1E2 (CASPL1E2)
AT4G16780	1.96094	19.3076	HB-2	HOMEOBOX PROTEIN 2 (HB-2)
AT4G18280	1.92249	2.09149
AT4G18360	1.59562	3.09869	GOX3	GLYCOLATE OXIDASE 3 (GOX3)
AT4G18620	1.97767	22.5224	PYL13	PYR1-LIKE 13 (PYL13)
AT4G18650	3.31006	3.84486
AT4G18660	5.35368	4.07023
AT4G18680	3.83766	4.53826
AT4G18690	6.06609	4.3776
AT4G18920	5.94589	2.84343
AT4G19390	3.13116	5.04953
AT4G20260	2.63654	4.08524	PCAP1	PLASMA-MEMBRANE ASSOCIATED CATION-BINDING PROTEIN 1 (PCAP1)
AT4G20820	1.9454	3.37082	ATBBE18	(ATBBE18)
AT4G20860	1.63257	0.48968	ATBBE22	(ATBBE22)
AT4G21020	1.74409	3.13895
AT4G21320	2.05744	2.43887	HSA32	HEAT-STRESS-ASSOCIATED 32 (HSA32)
AT4G24220	1.81664	2.56147	VEP1	VEIN PATTERNING 1 (VEP1)
AT4G25140	6.94279	2.69385	OLEO1	OLEOSIN 1 (OLEO1)
AT4G25200	9.61572	2.90166	HSP23.6-MITO	MITOCHONDRION-LOCALIZED SMALL HEAT SHOCK PROTEIN 23.6 (HSP23.6-MITO)
AT4G25580	7.95407	5.5053
AT4G26740	6.67131	3.12889	ATS1	SEED GENE 1 (ATS1)
AT4G27160	3.91793	2.11203	SESA3	SEED STORAGE ALBUMIN 3 (SESA3)
AT4G27170	2.29	2.21178	SESA4	SEED STORAGE ALBUMIN 4 (SESA4)
AT4G27530	4.43492	3.43095
AT4G27657	1.81025	2.66322
AT4G27990	1.53328	2.28769	YLMG1-2	(YLMG1-2)
AT4G28390	2.00303	2.32748	AAC3	ADP/ATP CARRIER 3 (AAC3)
AT4G28520	3.70184	3.44401	CRU3	CRUCIFERIN 3 (CRU3)
AT4G29820	1.6005	3.23004	CFIM-25	HOMOLOG OF CFIM-25 (CFIM-25)
AT4G31830	4.30939	3.87375
AT4G31860	1.62353	2.38246
AT4G32290	1.75754	2.13751
AT4G32770	1.54525	2.62082	VTE1	VITAMIN E DEFICIENT 1 (VTE1)
AT4G33467	2.04846	3.2334
AT4G33980	2.13509	5.38083	COR28	COLD-REGULATED GENE 28 (COR28)
AT4G34480	2.87441	4.00166
AT4G36600	2.89082	3.60121
AT4G36670	2.31341	3.431	PMT6	POLYOL/MONOSACCHARIDE TRANSPORTER 6 (PMT6)
AT4G36700	4.27166	6.86134
AT4G36900	2.11223	2.499	RAP2.10	RELATED TO AP2 10 (RAP2.10)
AT4G37260	1.74434	2.71045	MYB73	MYB DOMAIN PROTEIN 73 (MYB73)
AT4G37370	2.43428	2.72659	CYP81D8	CYTOCHROME P450, FAMILY 81, SUBFAMILY D, POLYPEPTIDE 8 (CYP81D8)
AT4G38740	1.55009	2.31072	ROC1	ROTAMASE CYP 1 (ROC1)
AT4G38810	1.54451	2.18368
AT4G39130	6.54604	3.11217
AT4G39890	1.63651	3.2187	RABH1c	RAB GTPASE HOMOLOG H1C (RABH1c)
AT5G01300	15.6363	5.23424
AT5G01670	8.66357	4.07992
AT5G01720	2.14961	2.02643
AT5G01880	2.52139	2.18521	DAFL2	DAF-LIKE GENE 2 (DAFL2)
AT5G01950	1.961	3.09502
AT5G02020	1.98761	3.32071	SIS	SALT INDUCED SERINE RICH (SIS)
AT5G02180	0.631909	0.329164
AT5G02750	4.05025	4.4874	SGR9	SHOOT GRAVITROPISM 9 (SGR9)
AT5G03150	0.640706	0.429185	JKD	JACKDAW (JKD)
AT5G03200	1.63731	2.18974	LUL1	LOG2-LIKE UBIQUITIN LIGASE1 (LUL1)
AT5G03380	2.20334	2.40064
AT5G03490	1.56326	2.97807	UGT89A2	UDP GLYCOSYLTRANSFERASE 89A2 (UGT89A2)
AT5G03795	1.92895	2.6193
AT5G04010	7.08004	4.04562
AT5G04340	3.08419	2.13875	ZAT6	ZINC FINGER OF ARABIDOPSIS THALIANA 6 (ZAT6)
AT5G04500	7.67839	4.05218
AT5G05220	2.36009	3.72502
AT5G05320	3.96979	3.96318
AT5G05965	2.81535	13.0179
AT5G06370	1.75227	2.45826	PSE1	PB-SENSITIVE1 (PSE1)
AT5G06760	2.73203	2.6048	LEA4-5	LATE EMBRYOGENESIS ABUNDANT 4-5 (LEA4-5)
AT5G07190	4.58831	12.8355	ATS3	SEED GENE 3 (ATS3)
AT5G07200	1.93952	5.94575	GA20OX3	GIBBERELLIN 20-OXIDASE 3 (GA20OX3)
AT5G07330	2.58775	2.76052
AT5G07480	3.55607	3.92062	KUOX1	KAR-UP OXIDOREDUCTASE 1 (KUOX1)
AT5G09970	1.57321	2.10058	CYP78A7	CYTOCHROME P450, FAMILY 78, SUBFAMILY A, POLYPEPTIDE 7 (CYP78A7)
AT5G10000	3.85479	3.83756	FD4	FERREDOXIN 4 (FD4)
AT5G10572	0.658312	0.430015	SNOR77	(SNOR77)
AT5G11600	1.75821	2.54487
AT5G11970	1.51894	2.62062
AT5G12030	26.9224	2.58992	HSP17.6A	HEAT SHOCK PROTEIN 17.6A (HSP17.6A)
AT5G16460	3.73201	3.6064	SEIPIN1	SEIPIN1 (SEIPIN1)
AT5G17310	1.63611	2.09824	UGP2	UDP-GLUCOSE PYROPHOSPHORYLASE 2 (UGP2)
AT5G17860	0.634951	0.111374	CAX7	CALCIUM EXCHANGER 7 (CAX7)
AT5G18130	3.67164	3.24626
AT5G18290	0.610708	0.238429	SIP1;2	(SIP1;2)
AT5G18310	1.58255	4.81805
AT5G18450	7.25708	3.1384
AT5G20480	1.86833	2.5631	EFR	EF-TU RECEPTOR (EFR)
AT5G22470	5.3547	3.72929	PARP3	POLY(ADP-RIBOSE) POLYMERASE 3 (PARP3)
AT5G22540	1.5274	2.99034
AT5G22690	1.69987	2.22345
AT5G23380	1.66274	2.28143
AT5G23920	0.662892	0.374553
AT5G25180	4.23431	4.39536	CYP71B14	CYTOCHROME P450, FAMILY 71, SUBFAMILY B, POLYPEPTIDE 14 (CYP71B14)
AT5G26010	1.72647	2.55188
AT5G26340	1.673	2.25938	MSS1	(MSS1)
AT5G35660	2.74765	2.94027
AT5G36160	2.06115	2.58139	TAT2	TYR AMINOTRANSFERASE 2 (TAT2)
AT5G39580	2.29511	0.324077
AT5G39720	1.64941	3.11156	AIG2L	AVIRULENCE INDUCED GENE 2 LIKE PROTEIN (AIG2L)
AT5G40382	1.99928	2.29568
AT5G40420	9.48824	3.21046	OLEO2	OLEOSIN 2 (OLEO2)
AT5G40760	2.04455	2.45221	G6PD6	GLUCOSE-6-PHOSPHATE DEHYDROGENASE 6 (G6PD6)
AT5G41080	1.63452	0.327256	GDPD2	GLYCEROPHOSPHODIESTER PHOSPHODIESTERASE 2 (GDPD2)
AT5G42290	3.74141	3.73146
AT5G43770	12.6098	4.62528
AT5G43980	1.6722	2.10201	PDLP1	PLASMODESMATA-LOCATED PROTEIN 1 (PDLP1)
AT5G44260	1.50072	2.34669	TZF5	TANDEM CCCH ZINC FINGER PROTEIN 5 (TZF5)
AT5G44310	1.68607	2.46343
AT5G44360	8.92273	3.15647	ATBBE23	(ATBBE23)
AT5G45310	5.86465	6.4358
AT5G45690	15.675	7.06946
AT5G47070	1.55921	2.4748
AT5G48540	1.76606	2.67947
AT5G48940	0.607714	0.257062	RGFR2	(RGFR2)
AT5G50170	1.93171	3.55601
AT5G50200	1.83895	0.364361	WR3	WOUND-RESPONSIVE 3 (WR3)
AT5G50240	4.77323	4.20615	PIMT2	PROTEIN-L-ISOASPARTATE METHYLTRANSFERASE 2 (PIMT2)
AT5G50700	1.83107	6.30523	HSD1	HYDROXYSTEROID DEHYDROGENASE 1 (HSD1)
AT5G51810	1.86472	5.30532	GA20OX2	GIBBERELLIN 20 OXIDASE 2 (GA20OX2)
AT5G52300	3.94498	3.65414	LTI65	LOW-TEMPERATURE-INDUCED 65 (LTI65)
AT5G52310	1.77131	2.06773	LTI78	LOW-TEMPERATURE-INDUCED 78 (LTI78)
AT5G52420	1.9179	2.11076	PRCE3	PSI-INTERACTING ROOT-CELL ENRICHED 3 (PRCE3)
AT5G52830	2.24284	2.58583	WRKY27	WRKY DNA-BINDING PROTEIN 27 (WRKY27)
AT5G52950	0.631977	0.326925
AT5G53220	2.30447	4.00067
AT5G53260	2.22223	4.1195
AT5G53270	2.52293	4.65332
AT5G53895	10.6208	6.32945
AT5G54000	6.59616	2.20407
AT5G54070	4.47595	4.76785	HSFA9	HEAT SHOCK TRANSCRIPTION FACTOR A9 (HSFA9)
AT5G54080	1.57188	2.96456	HGO	HOMOGENTISATE 1,2-DIOXYGENASE (HGO)
AT5G54740	19.9953	4.61541	SESA5	SEED STORAGE ALBUMIN 5 (SESA5)
AT5G54960	1.6075	2.72118	PDC2	PYRUVATE DECARBOXYLASE-2 (PDC2)
AT5G55135	6.09908	8.79297
AT5G55240	6.37098	2.905	ATPXG2	ARABIDOPSIS THALIANA PEROXYGENASE 2 (ATPXG2)
AT5G55750	14.5853	4.18829
AT5G56100	1.90907	2.76828
AT5G56140	1.52594	2.05065
AT5G57550	12.8007	5.11063	XTH25	XYLOGLUCAN ENDOTRANSGLUCOSYLASE/HYDROLASE 25 (XTH25)
AT5G57660	1.54435	3.42929	COL5	CONSTANS-LIKE 5 (COL5)
AT5G57790	3.72277	3.12579	AOG1	ABORTED GAMETOPHYTE 1 (AOG1)
AT5G58350	5.89052	2.62124	WNK4	WITH NO LYSINE (K) KINASE 4 (WNK4)
AT5G58650	2.32104	5.24863	PSY1	PLANT PEPTIDE CONTAINING SULFATED TYROSINE 1 (PSY1)
AT5G58660	2.65404	4.45576
AT5G59340	1.81358	3.72002	WOX2	WUSCHEL RELATED HOMEOBOX 2 (WOX2)
AT5G60460	1.89203	2.09078
AT5G60760	2.74893	2.88858
AT5G61520	1.69069	3.17545
AT5G61600	1.91779	2.48156	ERF104	ETHYLENE RESPONSE FACTOR 104 (ERF104)
AT5G61610	1.72245	3.54268
AT5G62490	2.5916	2.66817	HVA22B	HVA22 HOMOLOGUE B (HVA22B)
AT5G62800	7.06252	4.50826
AT5G63030	1.60409	2.16874	GRXC1	GLUTAREDOXIN C1 (GRXC1)
AT5G63790	1.76247	2.00361	NAC102	NAC DOMAIN CONTAINING PROTEIN 102 (NAC102)
AT5G64210	1.81265	3.18892	AOX2	ALTERNATIVE OXIDASE 2 (AOX2)
AT5G64260	1.65411	3.28921	EXL2	EXORDIUM LIKE 2 (EXL2)
AT5G65165	3.09136	2.71901	SDH2-3	SUCCINATE DEHYDROGENASE 2-3 (SDH2-3)
AT5G65280	1.56134	2.2299	GCL1	GCR2-LIKE 1 (GCL1)
AT5G65550	6.77631	3.24091
AT5G66080	1.60264	2.82224	APD9	ARABIDOPSIS PP2C CLADE D 9 (APD9)
AT5G66110	3.69882	4.85294	HIPP27	HEAVY METAL ASSOCIATED ISOPRENYLATED PLANT PROTEIN 27 (HIPP27)
AT5G66400	16.9375	3.76346	RAB18	RESPONSIVE TO ABA 18 (RAB18)
AT5G66430	9.34202	2.8022
AT5G66580	2.66245	28.3595
AT5G66590	2.1737	5.00313
AT5G66780	2.00436	2.21047
AT5G67030	1.62228	2.52895	ABA1	ABA DEFICIENT 1 (ABA1)
AT5G67480	1.86335	2.03031	BT4	BTB AND TAZ DOMAIN PROTEIN 4 (BT4)
